# Supplementary material for: Quantitative proteomic analysis reveals potential serum diagnostic markers for colorectal adenoma
Source: Front Mol Biosci. 2025 Nov 24;12:1628587. doi: 10.3389/fmolb.2025.1628587 (PMC12682900; doi:10.3389/fmolb.2025.1628587)
Supplement: Supplementary file 1 [file Table2.xlsx]

## Sheet: DEP in cohort 1
UniprotID	GeneName	ProteinName	H1	H2	H3	H4	H5	H6	H7	H8	H9	H10	A1	A2	A3	A4	A5	A6	A7	A8	A9	A10	B1	B2	B3	B4	B5	B6	B7	B8	B9	B10	A/H	B/H	B/A	P value	padjust
A0A8V8TMU5	C5	Complement C5 (Fragment)	17002.3	32804.1	11444	21996.2	5956.64	12042.9	40069.4	26401.2	23188.7	16996.4	37257.3	33632.9	17089.9	37766.7	34657.9	8561.22	41322	26278.7	31644.8	12328.6	48438.3	40742.6	68688.5	66957.8	46435.6	55032.5	21773.2	67137.3	57140.4	23484	1.34939	2.38492	1.76741	0.00131548	0.0197698
A0A8V8TPL1	FCGR3A	Fc gamma receptor IIIa	54678	102219	58789	72426.7	33872.9	53488.2	61065.5	47216.9	110967	130230	56636.2	45852.3	134231	120950	173282	105972	153560	120907	170422	167325	145323	122734	143868	176849	180943	261350	78597.6	255013	147847	235480	1.72306	2.4112	1.39937	0.000211798	0.00579255
O00151	PDLIM1	PDZ and LIM domain protein 1	156094	335204	64350.4	426151	117644	369631	298614	205388	303090	204991	38347.4	50177.3	19234.2	68972.9	28719.8	75362.7	91673.2	61015.8	88492.6	60450.4	53695.2	44809.1	59672.2	76293.5	58615.1	39146	75301.5	64041.6	91291.6	78014.1	0.234748	0.258299	1.10032	3.7748e-07	3.97109e-05
O14791	APOL1	Apolipoprotein L1	948292	1.03761e+06	985227	1.03999e+06	860607	1.01147e+06	1.01487e+06	978891	859911	723966	1.57236e+06	1.33136e+06	1.32485e+06	1.14139e+06	1.39899e+06	965697	1.20486e+06	1.00892e+06	927015	1.04209e+06	1.29342e+06	1.21025e+06	1.37702e+06	1.31271e+06	1.47905e+06	1.03139e+06	1.0246e+06	1.18469e+06	1.47305e+06	1.02137e+06	1.25967	1.31147	1.04112	0.000763002	0.0139962
O75015	FCGR3B	Low affinity immunoglobulin gamma Fc region receptor III-B	222439	518159	246592	494018	268474	532023	410564	337000	358400	415609	611653	294030	649773	493929	887007	516209	462814	323290	669681	632249	627490	585441	849395	694425	711670	1.22599e+06	380999	1.00884e+06	657035	804229	1.45681	1.98395	1.36185	0.000291793	0.0069765
P00915	CA1	Carbonic anhydrase 1	226577	192139	107374	324544	87894.4	141756	273574	258135	154568	246622	237553	226239	372645	266397	614870	285512	946875	137262	219647	120335	492026	329748	1.3661e+06	428229	703658	1.71249e+06	684976	645101	506058	386047	1.70245	3.60346	2.11664	9.1744e-05	0.0035332
P02042	HBD	Hemoglobin subunit delta	381587	448892	573223	665597	544171	543770	555587	735503	796462	835044	793774	543168	959376	671149	800780	680172	4.83041e+06	656089	820609	673911	783689	898461	2.83055e+06	1.20511e+06	1.36743e+06	2.99686e+06	2.39938e+06	1.33278e+06	1.13548e+06	1.31894e+06	1.87989	2.67584	1.4234	0.000781386	0.0139962
P02649	APOE	Apolipoprotein E	7.33353e+06	7.25287e+06	7.92066e+06	8.65995e+06	9.34436e+06	7.94983e+06	9.89495e+06	1.12258e+07	7.94201e+06	8.31572e+06	1.04824e+07	7.38088e+06	1.03247e+07	9.53511e+06	1.48643e+07	6.5523e+06	1.23772e+07	8.03828e+06	8.82421e+06	1.10664e+07	1.22709e+07	1.03675e+07	1.71582e+07	1.33423e+07	1.73952e+07	1.84871e+07	1.00581e+07	1.24023e+07	2.11751e+07	1.12592e+07	1.15851	1.67656	1.44718	9.40396e-05	0.0035332
P02652	APOA2	Apolipoprotein A-II	3.55386e+07	2.30349e+07	6.60818e+07	2.54999e+07	5.81427e+07	4.12575e+07	4.28781e+07	4.66994e+07	3.25306e+07	4.03186e+07	5.42225e+07	5.25538e+07	7.34608e+07	6.08066e+07	7.55237e+07	5.89346e+07	7.57969e+07	4.44524e+07	7.37392e+07	5.38567e+07	5.30634e+07	6.6296e+07	6.57912e+07	6.09013e+07	6.75342e+07	5.18612e+07	6.97319e+07	5.84017e+07	7.48801e+07	7.88144e+07	1.51304	1.57112	1.03839	8.2582e-05	0.0035332
P04278	SHBG	Sex hormone-binding globulin	1.021e+06	1.57716e+06	1.5414e+06	1.46999e+06	1.12065e+06	1.07358e+06	955666	1.36506e+06	1.3791e+06	2.15593e+06	1.69624e+06	1.38976e+06	1.47104e+06	1.303e+06	1.72688e+06	1.11913e+06	1.45679e+06	1.45104e+06	2.17545e+06	1.47553e+06	1.91249e+06	1.60653e+06	1.95625e+06	2.07667e+06	1.86975e+06	1.79033e+06	1.41392e+06	1.65672e+06	1.99476e+06	2.50919e+06	1.11752	1.37535	1.23071	0.00282591	0.0353911
P05090	APOD	Apolipoprotein D	3.96619e+07	5.54082e+07	4.47159e+07	6.04997e+07	5.14681e+07	9.58238e+07	6.90109e+07	8.12749e+07	9.81597e+07	1.19463e+08	8.66226e+07	5.72252e+07	1.45277e+08	1.02018e+08	1.03722e+08	1.1101e+08	1.86206e+08	6.04599e+07	1.48797e+08	1.21731e+08	1.26026e+08	1.02389e+08	1.31145e+08	1.53867e+08	1.35813e+08	2.12115e+08	1.26396e+08	1.5364e+08	1.25823e+08	1.27872e+08	1.56966	1.94984	1.24221	0.000155144	0.00510037
P05109	S100A8	Protein S100-A8	2.60159e+06	4.04667e+06	1.58719e+06	5.81997e+06	1.21411e+06	4.108e+06	2.81626e+06	3.08935e+06	5.32171e+06	2.60391e+06	2.32518e+06	1.35472e+06	1.94616e+06	1.79793e+06	1.65037e+06	1.56136e+06	2.03731e+06	1.23223e+06	1.44088e+06	580900	1.94566e+06	1.34948e+06	1.99996e+06	1.97983e+06	1.55347e+06	2.01412e+06	856403	1.57342e+06	1.248e+06	1.00529e+06	0.479604	0.467517	0.974797	0.000631836	0.0127667
P05155	SERPING1	Plasma protease C1 inhibitor	9.07119e+07	6.8067e+07	4.57842e+07	8.04996e+07	4.34587e+07	6.48585e+07	8.23734e+07	8.33405e+07	6.66837e+07	5.89847e+07	9.20544e+07	8.01153e+07	7.59277e+07	7.48466e+07	1.10389e+08	6.61547e+07	1.09314e+08	5.98841e+07	1.16777e+08	7.11941e+07	1.42608e+08	1.01318e+08	1.21309e+08	1.14055e+08	1.19069e+08	1.14815e+08	7.51948e+07	9.71819e+07	1.72879e+08	9.00736e+07	1.25103	1.67723	1.34068	0.000203982	0.00579255
P06702	S100A9	Protein S100-A9	2.21871e+06	3.18545e+06	1.52614e+06	6.57997e+06	1.42146e+06	3.90393e+06	3.12072e+06	3.79882e+06	7.05776e+06	3.60254e+06	2.21083e+06	725122	1.67205e+06	1.79793e+06	2.17499e+06	1.34476e+06	2.13589e+06	1.31284e+06	2.33554e+06	729270	3.04009e+06	1.30664e+06	2.63383e+06	3.47546e+06	2.39067e+06	2.80225e+06	985353	2.15651e+06	1.70833e+06	1.79343e+06	0.451435	0.612173	1.35606	0.00445122	0.0481926
P06727	APOA4	Apolipoprotein A-IV	1.13881e+07	9.77425e+06	1.03167e+07	9.74995e+06	1.39869e+07	1.15343e+07	1.09944e+07	1.13156e+07	9.49147e+06	9.11836e+06	2.25848e+07	1.43647e+07	2.13804e+07	1.64642e+07	2.38266e+07	1.43501e+07	2.38782e+07	1.46255e+07	2.06244e+07	2.46228e+07	2.12254e+07	1.5744e+07	2.43711e+07	1.79691e+07	2.23253e+07	2.00439e+07	1.59602e+07	2.15651e+07	3.12001e+07	1.63258e+07	1.82708	1.92003	1.05088	5.4681e-08	1.03419e-05
P06753	TPM3	Tropomyosin alpha-3 chain	126534	350672	96586	355575	55259.7	212270	268192	176518	331113	121502	37449.7	38630.4	21817.2	58920.2	80502.2	6181.4	92435.3	46359.5	72154.1	46868.7	25708.7	52858.4	15926.3	22340.5	51381.5	71506.3	47862.2	11351.5	30346.5	57371.7	0.239382	0.184629	0.771273	9.79442e-06	0.000572429
P07339	CTSD	Cathepsin D	209489	324373	189333	304147	189665	183258	234579	267980	238788	208858	251373	225852	193524	220937	304430	124201	227921	171507	148072	118019	376055	217876	336663	347370	325753	303357	230138	241554	285375	249384	0.844867	1.23955	1.46715	0.00303126	0.0362373
P07359	GP1BA	Platelet glycoprotein Ib alpha chain	667026	1.05836e+06	423466	996844	296974	518061	710711	784220	738534	591092	356566	345598	314768	365218	342612	331729	365278	238311	247993	300201	494371	257065	661339	602076	226224	570214	274885	413496	251959	337701	0.472828	0.602676	1.27462	0.000215901	0.00579255
P07737	PFN1	Profilin-1	1.44314e+06	2.40725e+06	1.19131e+06	2.59999e+06	944012	2.4577e+06	1.58996e+06	1.6704e+06	2.41749e+06	1.53061e+06	896961	664609	751907	798538	760942	676893	1.63204e+06	532450	734916	453771	856598	660115	967377	1.076e+06	976734	920547	836943	775359	847645	868567	0.432999	0.481369	1.11171	1.0549e-06	9.24796e-05
P07996	THBS1	Thrombospondin-1	1.80638e+06	1.9092e+06	2.39604e+06	1.68999e+06	3.27794e+06	1.57932e+06	1.47156e+06	1.4369e+06	1.46834e+06	1.8946e+06	981532	1.50654e+06	789523	1.00693e+06	1.1804e+06	1.11913e+06	1.28154e+06	1.34739e+06	772562	822788	1.08195e+06	1.22096e+06	1.24588e+06	1.36651e+06	1.2372e+06	922563	1.69242e+06	1.16618e+06	832913	1.07767e+06	0.570955	0.625677	1.09584	2.35775e-05	0.00124018
P08246	ELANE	Neutrophil elastase	36514.5	44932.8	46094.3	23718.9	53066.6	32052.7	42933.4	37541.7	41865.8	20367.6	17251	20865.7	12763.2	16216.5	36630.3	22875.6	41993.6	29880.8	17594.8	29524.9	20806.4	20777	20885.4	18535.8	16328.2	9170.82	12944.8	17890.8	38399	11418	0.64786	0.493701	0.762048	0.000406313	0.00854883
P0C0L5	C4B	Complement C4-B	2.05182e+06	1.48378e+06	2.30447e+06	1.95999e+06	3.67841e+06	2.0052e+06	2.32574e+06	2.39783e+06	2.2958e+06	1.8386e+06	1.41989e+06	2.48754e+06	1.56241e+06	2.7373e+06	2.76519e+06	2.66243e+06	2.44259e+06	3.09785e+06	3.04186e+06	2.79428e+06	2.00093e+06	3.85567e+06	5.23488e+06	3.17419e+06	2.81857e+06	3.20119e+06	3.89899e+06	2.64705e+06	5.31935e+06	4.15786e+06	1.11949	1.62516	1.45169	0.00161201	0.0229167
P10909	CLU	Clusterin	2.99428e+07	4.65885e+07	2.8081e+07	3.83998e+07	2.56599e+07	4.108e+07	2.88391e+07	4.19397e+07	3.62623e+07	3.46255e+07	4.51695e+07	3.62037e+07	4.86084e+07	4.69685e+07	6.15338e+07	4.11549e+07	5.7943e+07	2.37233e+07	4.72759e+07	4.14992e+07	6.31233e+07	4.91597e+07	6.39333e+07	6.24077e+07	5.4325e+07	5.25423e+07	3.97397e+07	5.00718e+07	5.48303e+07	3.16866e+07	1.28075	1.4849	1.15939	0.00276302	0.0353911
P14625	HSP90B1	Endoplasmin	12369.5	9645.59	18179.1	7735.92	16653.1	16209	17441.7	12560.3	4366.13	17692.4	28628.1	41267.7	46445.7	37696.7	27789.7	34210	22542.4	12879.9	7637.31	21245.1	31978.3	29693.5	22495.4	25134.1	19305.6	15777.4	27376.7	19316.4	38803.9	14453.4	2.11017	1.83914	0.871557	0.00278701	0.0353911
P18065	IGFBP2	Insulin-like growth factor-binding protein 2	34858.3	72662.7	51420.8	117337	16842.1	29861.5	23792	44497	39046	73917	146822	69647.2	148561	93335.8	88082.2	97219.5	149527	65459.7	98276.5	59149	118221	119583	196494	174237	129077	214362	72179.8	116283	60500.7	88087.2	2.01509	2.5564	1.26863	7.83719e-05	0.0035332
P21333	FLNA	Filamin-A	425397	930857	397343	1.41999e+06	436460	967111	827667	821050	932923	735609	170052	226808	92060.8	65241	168834	223766	237318	278080	275666	202144	225461	157758	268985	320762	204036	125858	145724	114777	234561	230387	0.24574	0.25693	1.04554	2.2019e-08	1.03419e-05
P23528	CFL1	Cofilin-1	210244	269918	200374	249698	156141	245778	202876	235868	230408	197583	156738	148805	129168	140039	129139	130505	161875	164351	103538	207026	129291	133373	160299	153387	150091	130888	202152	117124	109701	97826.4	0.669058	0.629469	0.940828	6.82781e-06	0.000448929
P32119	PRDX2	Peroxiredoxin-2	96589.7	77945	118692	96387.2	60471.2	69269.8	100167	94354.4	95790.1	112472	111320	101703	126916	144597	141394	108162	423847	86047.5	126482	95267.3	153477	131550	355888	141223	110224	291763	293519	183875	109343	124348	1.5895	2.05523	1.29301	0.00302964	0.0362373
P35542	SAA4	Serum amyloid A-4 protein	9.17918e+06	6.7652e+06	9.96569e+06	8.79995e+06	8.27643e+06	1.08245e+07	7.94133e+06	1.05972e+07	9.32923e+06	1.39062e+07	2.16318e+07	1.54158e+07	1.50759e+07	1.26259e+07	1.59572e+07	1.93139e+07	2.16875e+07	1.43952e+07	1.77049e+07	1.36486e+07	1.38186e+07	1.91712e+07	1.21309e+07	1.68931e+07	2.55811e+07	1.70276e+07	1.04544e+07	1.61044e+07	2.9461e+07	2.51724e+07	1.75192	1.94398	1.10963	6.44576e-06	0.000448929
P37802	TAGLN2	Transgelin-2	104470	195627	93966.7	300230	90378.8	217102	208830	195301	242482	170196	53536.3	62281.8	19341.1	32337.2	54221.9	24231.1	96763	34922.7	23997.4	36015.2	46360.2	37811.7	55144.5	100191	88539.3	52699.9	55723.3	50604	50233	80678.6	0.240653	0.339817	1.41206	5.89843e-08	1.03419e-05
P40197	GP5	Platelet glycoprotein V	266412	502853	357098	432915	347288	429295	248494	477511	393993	404681	272250	265625	316493	326695	303827	197918	230576	241663	230381	105286	337899	327027	477172	383444	339720	260828	269912	352857	257363	525785	0.645172	0.914899	1.41807	0.00194326	0.0262091
P43121	MCAM	Cell surface glycoprotein MUC18	193829	126138	133271	181970	107687	140975	137936	175818	136993	168793	180840	217431	194499	187691	273754	206918	199135	113447	201594	195262	290130	195628	207998	227300	214333	252984	167464	191768	223379	171612	1.31074	1.42516	1.0873	0.000847999	0.0143883
P61204	ARF1	ADP-ribosylation factor 3	52002.8	79162.3	32701.8	121397	21480.7	97360.5	89038.5	80569	83894.9	68464.5	21147.9	18733.8	33753.6	21906.5	28720.3	30025.8	71437.6	22501.9	25213.8	27078.6	34199.4	8898.36	36489.1	61527.1	20404.4	29273.9	26782.8	33179.1	46521.8	31984.5	0.413898	0.453482	1.09564	0.000655323	0.0127667
P61224	RAP1A	Ras-related protein Rap-1b	57711.5	83252.1	51907.8	69093.9	36158.1	97245.2	76876.3	59166	80512.1	34259.9	61493.3	51695	66471.8	33216.6	40485.5	29829.6	81020.7	29531.5	21990.1	28357.8	29633.7	31517.2	39978.8	41485.7	36443.6	29447.9	34258.9	46224.1	31184	21267.1	0.687254	0.528397	0.768852	0.00181924	0.0251821
P62328	TMSB4X	Thymosin beta-4	286527	734204	120994	1.02999e+06	153770	655560	605884	414618	774156	473343	155649	89461.3	138539	193249	194422	169894	383276	100547	176081	103603	170570	205403	210700	314670	167555	196859	112123	165384	205017	232847	0.324768	0.377426	1.16214	0.000220249	0.00579255
P02042	HBB	Hemoglobin subunit beta	9.8173e+06	8.94417e+06	1.67875e+07	1.32999e+07	1.41204e+07	1.14456e+07	1.12481e+07	1.53569e+07	1.37099e+07	1.70794e+07	1.53424e+07	1.33136e+07	1.94616e+07	1.53531e+07	1.96733e+07	1.67869e+07	8.7736e+07	1.80804e+07	1.55389e+07	1.12509e+07	1.60296e+07	1.72434e+07	5.80317e+07	2.21655e+07	3.18136e+07	5.78938e+07	4.85231e+07	2.69333e+07	2.38348e+07	2.36443e+07	1.76419	2.47413	1.40241	0.00129284	0.0197698
P69905	HBA1	Hemoglobin subunit alpha	8.29562e+06	7.22174e+06	1.16139e+07	1.01999e+07	1.05458e+07	7.24889e+06	7.67916e+06	1.04176e+07	8.19349e+06	1.22263e+07	1.07683e+07	1.04407e+07	1.33399e+07	1.05048e+07	1.40992e+07	1.0018e+07	6.1448e+07	1.0687e+07	1.27136e+07	9.68314e+06	1.32659e+07	1.64937e+07	4.27315e+07	1.73235e+07	2.39997e+07	4.42717e+07	3.65263e+07	1.98066e+07	1.4219e+07	2.04274e+07	1.74817	2.65975	1.52145	0.000258153	0.00646612
P80188	LCN2	Neutrophil gelatinase-associated lipocalin	604060	1.06873e+06	458202	977531	301572	639533	761505	815584	949147	573791	480774	363319	472566	451649	402322	353744	489992	244129	340484	230237	568296	376653	380957	446628	339367	523500	247104	470319	413605	366325	0.53558	0.578035	1.07927	0.000309567	0.00707966
Q12794	HYAL1	Hyaluronidase-1	233544	191627	202607	194235	172724	167985	192124	175232	162224	125646	271401	192271	226402	260212	232390	200534	277566	262698	163562	243506	299141	229605	295191	249982	221957	238696	248834	221128	200095	197565	1.28196	1.32138	1.03074	0.000875336	0.0143883
Q12805	EFEMP1	EGF-containing fibulin-like extracellular matrix protein 1	530058	607634	427717	741038	360347	540547	554203	542186	551038	409858	857317	601213	631064	682949	915476	530880	771987	433774	672025	500362	883287	628619	726783	895690	770691	1.0022e+06	520894	758918	718728	623476	1.25309	1.43016	1.14131	0.00314689	0.0367836
Q14515	SPARCL1	SPARC-like protein 1	53488.7	98404.1	39828.6	69402.6	57878.4	76713.6	60674.5	69525.7	65768	59469	143496	77514.9	116025	81899.2	104620	69898.8	109178	58768.4	83031.8	89716	86594.9	70077.1	77462.5	95924.9	99415.7	89499.1	65019.8	105802	97200.5	73512.3	1.43461	1.32152	0.92117	0.00353108	0.039518
Q14624	ITIH4	Inter-alpha-trypsin inhibitor heavy chain H4	4.01528e+07	4.36832e+07	5.37201e+07	4.12998e+07	5.7846e+07	4.04589e+07	3.86495e+07	3.92455e+07	3.79659e+07	4.47051e+07	5.11731e+07	5.22034e+07	5.18977e+07	5.60592e+07	5.07134e+07	4.34112e+07	5.29045e+07	6.10357e+07	5.25497e+07	5.13667e+07	5.59377e+07	6.02983e+07	7.45342e+07	5.53061e+07	5.19064e+07	4.45636e+07	5.45216e+07	5.27559e+07	6.80263e+07	4.51977e+07	1.19553	1.2863	1.07593	0.000798263	0.0139962
Q15113	PCOLCE	Procollagen C-endopeptidase enhancer 1	69073.9	94048.8	129475	101008	51242.8	92077.8	70043	79828.1	107824	102341	127896	109837	128221	145314	102121	134002	135472	76181.7	226869	123094	112049	130086	118727	123248	126635	170155	112455	124164	125371	116241	1.45938	1.40377	0.961898	0.00154834	0.022623
Q15942	ZYX	Zyxin	111905	281125	64327.7	429303	139468	358947	281318	230350	292866	196236	23045.4	45746.4	100043	223926	60219	66831.3	34924.3	75648.1	96297.1	75770.8	39945.5	51837.2	106705	129055	49880.8	47120.4	165595	75467.3	77465.6	79923.1	0.336338	0.344949	1.0256	0.000138983	0.00487367
Q16627	CCL14	C-C motif chemokine 14	20477	40537.8	20142.1	27790	16491.5	20417	16608.2	17263.2	22114.9	21795.5	28652.6	8283.8	14716.3	17492.8	17646	10633	13159.8	7874.54	10107.2	10359.1	25765.5	21445.8	12525.2	19581.9	12770.5	18598.8	12234.8	23655.8	22515.5	17263.9	0.621208	0.833304	1.34143	0.00448942	0.0481926
Q86UX7	FERMT3	Fermitin family homolog 3	121857	228059	145304	299463	170521	243237	221980	234813	224348	166805	17087	52626.8	69043.8	33816.9	42331	62842.3	119254	61292.3	81614.9	55754.9	82632.8	62199.8	25829.7	39043.2	72357	17370.1	67714.8	40391.4	41500.5	75889.6	0.289665	0.255267	0.88125	1.02133e-07	1.34305e-05
Q8NBJ4	GOLM1	Golgi membrane protein 1	43337.5	28633.5	38328.7	31551.5	37375.2	53118.3	50244	47920.2	30488.2	40516.8	49450.7	63420.6	63949.6	69128.3	55085.1	62982.2	34973.8	97014.3	55611.9	70084.8	52096.5	62202.7	36998.9	45732.5	56219	35433.9	62132	51046.1	46452.7	49490.1	1.54839	1.23982	0.800713	0.00102088	0.0162722
Q92820	GGH	Gamma-glutamyl hydrolase	44100.4	38103.8	41615.5	66556.9	49463	47073.7	44585.5	47918.1	49492.8	64054.2	41641.6	42684.4	41427.9	73556.6	58576.3	38491	29560.9	36707.8	34174	60351.4	50450.6	30472.3	31209.9	31113.4	27911.8	32203.3	38172.5	27100.3	21456.4	22427.9	0.927395	0.633958	0.68359	0.000380584	0.00834112
Q9Y490	TLN1	Talin-1	31113.1	48628.7	36330.1	76588.3	35378.2	51340.2	34301.5	27021.4	46252.4	24051.2	11854.1	10998.7	6887.93	12846.5	13948.5	26716.6	34596	3664.85	31576.2	25859.6	12615.1	8652.59	23643.2	22689.7	38641.2	44227.4	10839.7	41875.6	41546.7	30884.3	0.435394	0.670589	1.54019	0.00328506	0.037564

## Sheet: DEP in cohort 2
ProteinID	GeneName	ProteinName	H1	H2	H3	H4	H5	H6	H7	H8	H9	H10	H11	H12	H13	H14	H15	A1	A2	A3	A4	A5	A6	A7	A8	A9	A10	A11	A12	A13	A14	A15	B1	B2	B3	B4	B5	B6	B7	B8	B9	B10	B11	B12	B/H	A/H	B/A	P value	padjust
A0A075B6H9	IGLV4-69	Immunoglobulin lambda variable 4-69	346364	600419	1.10975e+06	1.35569e+06	277338	917141	512624	502457	441501	402472	201711	218706	245251	709097	402960	1.86343e+06	326222	812120	1.35734e+06	1.16883e+06	2.14386e+06	426150	1.01812e+06	176633	641044	655276	857525	5.24787e+06	1.58356e+06	1.18664e+06	366031	217591	563108	306981	195333	531388	653001	409665	345130	453616	1.12072e+06	257075	0.821807	2.36121	0.348044	0.00271519	0.0171358
A0A075B7D0	IGHV1OR15-1	Immunoglobulin heavy variable 1/OR15-1 (non-functional) (Fragment)	1.29605e+06	1.06436e+06	946697	3.0259e+06	1.1312e+06	917141	683031	569550	390434	662382	314017	309656	1.15019e+06	881481	759307	4.93557e+06	437848	2.24672e+06	1.47981e+06	393569	2.00663e+06	1.05817e+06	2.26209e+06	1.4477e+06	1.00276e+06	475409	853994	923411	1.2035e+06	1.03933e+06	300793	804904	320537	275424	209069	871102	917342	974149	142810	302484	608264	375774	0.540962	1.54357	0.350461	0.000984494	0.00796683
A0A075B7F1	IGHV3OR16-17	Immunoglobulin heavy variable 3/OR16-8 (non-functional) (Fragment)	44885.9	36014.3	27247	106069	54732.6	33348	56445.7	40391.8	17657.1	45324.1	74872.3	25103.2	34548.9	57990.3	27826	126056	54803.6	96525.3	87419.7	84939	260857	53542.9	60139.4	74271.7	80464.2	35820.8	68591.9	173436	59792.6	77657.3	34509.9	48415.2	48322.7	40888.9	72653.6	46805.7	110584	77689	84140.6	33629.2	107328	42129.8	1.3684	2.04309	0.669769	0.000972012	0.00796683
A0A1B0GTC6	C3orf85	Uncharacterized protein C3orf85	17393.4	70253.1	20134.7	74865	23700.2	34677.8	60708.8	60754.8	89230.8	41767.9	83379.9	62958.2	62979.6	74886.3	68685.3	51843.7	185240	161645	105731	95003.8	51626	69186.6	105821	29165	71555.2	139606	79363.6	153630	43152.2	69712.3	134962	108082	99785.8	187971	129153	60549.7	73965	65017.8	119151	170990	60725.2	68213.1	1.88829	1.66862	1.13165	0.00290289	0.0179732
A0A994J439	ITIH3	Inter-alpha-trypsin inhibitor heavy chain H3	36039.7	36285	36910.6	20493.2	21750.9	44858.1	54559	25233.9	48714.7	27274.6	53463.8	29718.9	25261.5	56864.7	37117.8	21798.1	6025	20696.8	15972.6	11019.6	64849.9	31521.6	21475.3	16941	41306.2	7340.45	13043.5	23818.1	11635	23039.6	47770.7	26254.3	43341.7	20458.5	35172.6	53556.7	10710.3	103060	47978	37702.1	24936	30850.7	1.086	0.595952	1.8223	0.00183685	0.0131981
A0M8Q6	IGLC7	Immunoglobulin lambda constant 7	60505.1	61919.8	156967	14629.4	63757.7	106269	83802.1	38624.5	110599	62807.6	66179.9	40326	39034.1	71460.5	66526.9	114356	13729.1	14018.6	9462.74	18816.7	158503	32552.3	83008	23228.1	11753.4	18402.6	11260.8	66204.9	21063.7	59384	130540	48833.8	85419.5	37441.8	34055.9	115022	109561	92573.1	772541	423061	29028.2	41005.4	2.29905	0.628463	3.65822	0.00315084	0.0189051
C9JB55	TF	Transferrin (Fragment)	410205	360830	626551	150408	265464	181774	254914	316588	243537	254488	159268	234917	192111	218640	231353	374957	2.31125e+06	2.46917e+06	1.91865e+06	3.33951e+06	740049	595009	830648	999243	1.07938e+06	973290	1.93954e+06	2.2827e+06	661732	1.70221e+06	244947	609063	848828	520046	128445	756608	385442	1.18583e+06	171059	95165.4	428610	785549	1.87744	5.41748	0.346553	5.8477e-08	4.2542e-06
G3V3A0	SERPINA3	Serpin family A member 3	123316	38738.5	128359	65100.6	64805.1	111293	92165.7	73101	90968.5	76628.9	36485.5	62282.6	104309	178808	87209.7	19015.9	17249.7	10384.3	8910.55	18956.5	104019	32521.4	39529.8	23502.7	15596.9	73682.8	27811.2	64542.9	8891.51	90477	287249	94302.5	165267	80097.4	255868	101267	49029.5	127225	349325	362862	115183	58954.3	1.91837	0.416244	4.60876	4.11277e-07	1.74937e-05
H7BZJ8	AZGP1	Alpha-2-glycoprotein 1, zinc-binding (Fragment)	81521.2	133915	27739.4	80393.2	51963.1	46042.4	44387.5	71004.4	148460	86921	142529	64053.9	34464.3	34209.9	24679.7	78642.7	140664	55608.4	113100	99853.2	79135.6	156238	107388	180632	162210	159301	263498	125229	110045	126662	201144	45299.3	165719	118729	83722.8	72744.1	64661.2	108915	80071	94083.5	56898.8	55790.5	1.33801	1.8262	0.732671	0.00147137	0.0107042
O00151	PDLIM1	PDZ and LIM domain protein 1	751441	355452	245328	217138	411972	307355	1.08756e+06	1.73033e+06	622372	278190	2.23513e+06	572633	640056	288413	344099	547261	877486	148242	342675	835124	334284	1.26204e+06	633765	380245	1.10992e+06	146088	626822	314059	457409	348828	64830.9	234931	221728	30207.9	83235.4	163839	206169	159605	139102	206918	211898	243439	0.243607	0.829172	0.293796	1.65653e-05	0.000292152
O00429	DNM1L	Dynamin-1-like protein	80721.3	43940.4	52503.1	41138.5	55089.8	68355.4	38902.8	34187.6	29581.1	43126.6	37380.3	14448	23606.3	45775.5	39534.2	11398.3	8489.09	54841.3	7976.89	56641.6	40214.6	36518	19814.3	9671.1	15187.6	7386.4	15033.1	25055.9	19468.2	17317.2	45233.1	36561.3	53088.2	50067.4	46803.4	24971.3	119136	62417.8	13852.2	50833.1	129877	56421.9	1.329	0.532189	2.49723	0.00012634	0.00145853
O14791	APOL1	Apolipoprotein L1	2.39929e+06	2.37392e+06	1.25302e+06	2.02811e+06	2.75314e+06	1.40269e+06	1.87204e+06	1.01315e+06	2.57661e+06	884519	1.07205e+06	2.80431e+06	3.10711e+06	1.55215e+06	4.63978e+06	2.02711e+06	5.57846e+06	7.25179e+06	2.5616e+06	1.83673e+06	1.84341e+06	908165	2.00154e+06	1.27738e+06	4.92847e+06	3.76742e+06	6.03176e+06	3.58879e+06	1.10396e+06	1.9559e+06	3.14845e+06	4.79018e+06	6.51309e+06	3.35997e+06	4.65639e+06	8.05643e+06	6.05106e+06	1.31125e+06	4.592e+06	3.4058e+06	1.53999e+06	6.12498e+06	2.10945	1.47052	1.43449	0.00738084	0.0340924
O15511	ARPC5	Actin-related protein 2/3 complex subunit 5	42018	115003	71840.7	34675.6	89952.8	85862.7	73158	58420.6	93988	44346.9	68267	62682	69086.3	76760.1	37191.6	25094.2	104580	57009	55883.6	63493.7	31078.5	57643	21711.1	68593.6	71896.7	75570.5	97520.3	128899	63030.5	44150.2	39110.7	32681.3	51909.9	24465.2	37779.3	20259.4	70591.9	22659.2	51734.1	48187.3	39750.3	36896	0.581509	0.944198	0.615876	0.00453412	0.0246622
O43157	PLXNB1	Plexin-B1	89197.3	104218	105528	95031.1	87678.7	92464.9	136650	113037	136244	105767	201174	86421.9	85144.4	89302	184453	30830.4	71071.9	87143.4	73117.8	74311.2	70923.3	40074.4	49177.8	107673	81511.7	109929	114082	97144.9	46895.2	63571	72309.8	106593	79719.6	148110	130088	89754.2	113525	34073.9	46517.9	153874	62554	125555	0.848761	0.652602	1.30058	0.00864422	0.0376993
O75023	LILRB5	Leukocyte immunoglobulin-like receptor subfamily B member 5	61937.3	31748.1	93952	43644.4	20874.7	33221.5	67445.5	33035.3	45038.6	46281.2	42654.1	27506.4	32308	35544.9	19188	42355.4	59573.2	39050.8	50153.8	27126.9	48573	77199.8	43480	83020.7	88574.9	141587	77590.7	80390	60523.9	86123.6	29951.8	34367.4	42273	40966.5	32473.2	57259.4	69959.1	48676	29240	47146.7	33575.9	44040.9	1.00478	1.58473	0.634037	0.00379966	0.0216804
O75636	FCN3	Ficolin-3	36466.2	156138	211769	28892.3	139314	115536	87683	192150	148632	63929.7	66547.7	86586.4	115427	118368	71397.2	271253	135549	61975.3	135875	116511	562028	297637	293937	202822	122686	55536.3	219911	303115	211301	196493	251747	98132.8	154440	114457	96442.4	198203	239227	177470	303924	177496	137197	101142	1.56352	1.94445	0.804093	0.00722779	0.0336526
P00736	C1R	Complement C1r subcomponent	6.5552e+06	3.13131e+06	3.66711e+06	1.9305e+06	2.91117e+06	2.39176e+06	4.69792e+06	2.18897e+06	4.77589e+06	5.58744e+06	3.11502e+06	4.99116e+06	2.4122e+06	2.5587e+06	3.28767e+06	2.64405e+06	1.02161e+06	2.52478e+06	1.84721e+06	1.18641e+06	2.83734e+06	1.71831e+06	2.33315e+06	1.35189e+06	1.92455e+06	1.86542e+06	1.77969e+06	2.00031e+06	1.60165e+06	1.53035e+06	1.75637e+06	2.14933e+06	3.04961e+06	2.44843e+06	1.94685e+06	2.6148e+06	2.79733e+06	3.12421e+06	2.72345e+06	3.57351e+06	1.81747e+06	2.28718e+06	0.69851	0.519662	1.34416	9.79104e-06	0.000227119
P00742	F10	Coagulation factor X	6.39454e+06	2.90523e+06	4.16142e+06	2.60293e+06	2.4038e+06	2.63453e+06	4.93861e+06	2.10558e+06	4.8298e+06	5.25532e+06	3.90389e+06	3.33602e+06	2.68377e+06	3.10431e+06	3.55624e+06	2.06488e+06	896474	2.60264e+06	4.92929e+06	821509	901109	1.70861e+06	3.49381e+06	2.48025e+06	2.44387e+06	1.57281e+06	2.40844e+06	1.91794e+06	1.97266e+06	2.2096e+06	1.28217e+06	4.08206e+06	3.49616e+06	3.06319e+06	3.03067e+06	3.72197e+06	3.35679e+06	3.67151e+06	3.11426e+06	4.72167e+06	1.92846e+06	3.03342e+06	0.877991	0.591504	1.48434	0.000764053	0.00673756
P00751	CFB	Complement factor B	1.61738e+07	1.69566e+07	1.72435e+07	1.48584e+07	1.08961e+07	1.24084e+07	1.27477e+07	1.27169e+07	1.86508e+07	1.68014e+07	13451223	1.78378e+07	1.67736e+07	1.39223e+07	1.43546e+07	2.15302e+07	1.65781e+07	1.63499e+07	1.53084e+07	1.67854e+07	3.11598e+07	2.10663e+07	1.72914e+07	1.7564e+07	2.14857e+07	1.7435e+07	1.75837e+07	1.40022e+07	1.89122e+07	1.21119e+07	3.18748e+07	1.5162e+07	1.16539e+07	1.99266e+07	2.0171e+07	1.83743e+07	2.14952e+07	1.89277e+07	2.6746e+07	1.94801e+07	1.85909e+07	2.23872e+07	1.35517	1.21866	1.11202	0.0034351	0.0199923
P00915	CA1	Carbonic anhydrase 1	126941	405489	232308	276189	190111	358683	557964	165509	261681	295409	236820	244624	422226	357286	286939	293587	373204	178316	578693	613616	221690	268139	276866	287040	658525	389177	781425	693934	383571	294911	376210	226270	476428	350539	762694	725228	432509	749199	463819	1.1758e+06	833846	565928	2.01963	1.42427	1.41801	0.000985588	0.00796683
P01008	SERPINC1	Antithrombin-III	9.00805e+06	1.23218e+07	1.20704e+07	1.0672e+07	1.04802e+07	9.80082e+06	8.46874e+06	1.24042e+07	1.6279e+07	1.19173e+07	9.71927e+06	1.18347e+07	9.18554e+06	9.6892e+06	9.8167e+06	1.41016e+07	1.5489e+07	9.95453e+06	1.11241e+07	1.23913e+07	1.4709e+07	2.00955e+07	1.63439e+07	1.2348e+07	1.23212e+07	8.31515e+06	1.38539e+07	9.27202e+06	1.2397e+07	8.07731e+06	2.06861e+07	1.07467e+07	1.42678e+07	1.32491e+07	1.07378e+07	2.21434e+07	1.75201e+07	1.42528e+07	1.68536e+07	1.61259e+07	1.25281e+07	1.0176e+07	1.36929	1.16574	1.17462	0.00647598	0.0314085
P01019	AGT	Angiotensinogen	5.95538e+06	1.01852e+07	6.01222e+06	7.81962e+06	6.51271e+06	6.28511e+06	7.399e+06	9.3813e+06	1.16433e+07	8.07835e+06	6.89754e+06	7.24662e+06	5.77491e+06	6.09573e+06	5.63071e+06	8.83869e+06	9.0998e+06	7.14056e+06	1.15323e+07	7.1448e+06	1.15478e+07	8.6304e+06	1.16302e+07	6.32303e+06	1.06919e+07	1.01562e+07	1.00707e+07	6.24802e+06	7.54678e+06	5.66312e+06	1.06163e+07	7.53932e+06	8.76762e+06	8.54301e+06	8.41963e+06	1.56653e+07	1.2956e+07	1.50509e+07	1.19685e+07	1.13398e+07	8.01907e+06	8.2571e+06	1.43285	1.19246	1.20159	0.00199651	0.0141005
P02042	HBD	Hemoglobin subunit delta	677234	1.26609e+06	1.1443e+06	796113	923258	410620	1.40848e+06	644948	783029	354674	519927	440855	576436	512636	266886	1.19453e+06	1.19331e+06	1.81295e+06	1.90844e+06	1.66097e+06	991363	1.08729e+06	688325	1.18158e+06	3.32977e+06	780245	1.92888e+06	2.22387e+06	1.31209e+06	602656	1.86045e+06	242795	2.22186e+06	211422	1.75618e+06	1.53119e+06	2.41453e+06	1.61911e+06	1.12618e+06	3.13488e+06	2.98287e+06	2.24841e+06	2.48822	2.04152	1.21881	0.0027382	0.0171358
P02649	APOE	Apolipoprotein E	7.59418e+06	1.84261e+07	1.88528e+07	1.05635e+07	9.81481e+06	1.1689e+07	1.03408e+07	1.07364e+07	1.1212e+07	6.14423e+06	1.27433e+07	8.83316e+06	1.21409e+07	1.09121e+07	1.31507e+07	1.43534e+07	2.72268e+07	4.92721e+07	2.60242e+07	1.02822e+07	1.31284e+07	1.36883e+07	2.11997e+07	1.14964e+07	1.69034e+07	3.24315e+07	2.98391e+07	1.34138e+07	1.11301e+07	1.04751e+07	1.60025e+07	4.12372e+07	3.1912e+07	2.52262e+07	3.70303e+07	4.98226e+07	2.66482e+07	1.10487e+07	3.79817e+07	2.19313e+07	1.92846e+07	2.76206e+07	2.49594	1.73755	1.43647	1.09267e-05	0.000227119
P02652	APOA2	Apolipoprotein A-II	5.784e+07	5.1661e+07	3.26476e+07	7.23396e+07	3.98415e+07	3.05714e+07	4.72466e+07	4.65938e+07	5.34728e+07	3.94638e+07	3.94434e+07	4.24506e+07	3.07516e+07	4.50595e+07	3.88964e+07	7.29003e+07	6.52233e+07	4.31548e+07	6.15396e+07	3.88438e+07	8.45122e+07	7.47515e+07	1.32646e+08	7.64299e+07	7.18905e+07	4.29169e+07	9.17552e+07	4.27125e+07	7.27531e+07	9.65676e+07	2.06861e+08	1.19963e+08	1.17628e+08	1.72768e+08	1.74615e+08	7.75019e+07	1.69312e+08	7.05797e+07	2.84557e+08	2.07702e+08	1.40126e+08	2.21934e+08	3.67276	1.59903	2.29687	4.64172e-11	2.70148e-08
P02655	APOC2	Apolipoprotein C-II	4.98067e+06	2.86001e+06	2.19567e+06	2.9066e+06	4.22536e+06	1.2858e+06	1.72941e+06	1.31338e+06	2.59817e+06	737440	2.2149e+06	1.68945e+06	1.27799e+06	1.7497e+06	2.18561e+06	2.40483e+06	1.41579e+07	1.23458e+07	1.39816e+07	4.47319e+06	2.8401e+06	1.74744e+06	5.69668e+06	6.32303e+06	6.70028e+06	1.92638e+06	6.04241e+06	1.81204e+07	2.89565e+06	5.6222e+06	1.50918e+06	4.70687e+06	9.14882e+06	6.32776e+06	2.20777e+06	5.48873e+06	6.33079e+06	2.29184e+06	6.19187e+06	4.06374e+06	5.2998e+06	5.17522e+06	2.16282	3.10096	0.697467	0.000180319	0.0019801
P02741	CRP	C-reactive protein	308151	86331.6	42362.9	9367.05	43206.4	50325.8	167159	110875	308043	47462	119132	17728.2	63120	53871	70135.7	388225	49859	31393.9	14896.8	42651.5	326481	53579.8	229110	28675.4	49894	107455	65945.7	90981	58080.9	15678.5	164737	100861	28216	1.12352e+06	86209	729828	229282	1.83576e+06	532434	790033	85965.5	178053	4.91302	1.03716	4.737	0.00220436	0.0149218
P02743	APCS	Serum amyloid P-component	4.56294e+07	2.96175e+07	3.89702e+07	1.89797e+07	3.26051e+07	3.0931e+07	3.85105e+07	2.97075e+07	5.57367e+07	4.2785e+07	5.31981e+07	3.25026e+07	2.78761e+07	3.00083e+07	2.00038e+07	1.6368e+07	2.48066e+07	4.05967e+07	5.00073e+07	2.13553e+07	1.20962e+07	1.57269e+07	3.42275e+07	2.17155e+07	2.59661e+07	3.49919e+07	4.17747e+07	6.14212e+07	2.61513e+07	3.87089e+07	3.69488e+07	2.66584e+07	4.37837e+07	5.91439e+07	4.12452e+07	4.48757e+07	6.74303e+07	5.58708e+07	3.59055e+07	7.55984e+07	2.85801e+07	4.9717e+07	1.34177	0.883985	1.51787	0.00983687	0.0408933
P02749	APOH	Beta-2-glycoprotein 1	1.00577e+07	1.85392e+07	1.70135e+07	1.68106e+07	1.62194e+07	1.6005e+07	1.34608e+07	1.5844e+07	2.26397e+07	1.65084e+07	1.57774e+07	1.39787e+07	1.12623e+07	1.58037e+07	1.06502e+07	1.44793e+07	5.00973e+07	1.5905e+07	1.62269e+07	2.02128e+07	2.28054e+07	2.83473e+07	2.57002e+07	2.25671e+07	2.4235e+07	3.07246e+07	2.00348e+07	1.95324e+07	3.04043e+07	2.26688e+07	3.56478e+07	1.64949e+07	2.61395e+07	2.99959e+07	1.39491e+07	3.34507e+07	3.63652e+07	3.23823e+07	2.17387e+07	1.7029e+07	2.21981e+07	2.13211e+07	1.66279	1.57844	1.05344	7.4124e-05	0.000958671
P02750	LRG1	Leucine-rich alpha-2-glycoprotein	2.39929e+07	1.31131e+07	1.33349e+07	1.64852e+07	8.16792e+06	1.60949e+07	1.64026e+07	1.28211e+07	2.58739e+07	2.20763e+07	1.56762e+07	1.94672e+07	1.50962e+07	1.78733e+07	1.15763e+07	1.46052e+07	3.61814e+06	6.29526e+06	1.00321e+07	2.78586e+06	9.93502e+06	9.61091e+06	1.08604e+07	1.61802e+07	1.01828e+07	6.74235e+06	1.37473e+07	9.62501e+06	5.32075e+06	1.0557e+07	2.01657e+07	1.04967e+07	1.48124e+07	3.20098e+07	1.64579e+07	1.86099e+07	1.31474e+07	2.79354e+07	1.67315e+07	2.68336e+07	1.16124e+07	1.53125e+07	1.12943	0.564793	1.99971	2.02196e-05	0.000326883
P02790	HPX	Hemopexin	9.7257e+07	1.45826e+08	1.02771e+08	1.13878e+08	8.8167e+07	9.35124e+07	8.30828e+07	1.30296e+08	1.72493e+08	1.26011e+08	9.62824e+07	1.03768e+08	1.0144e+08	9.87734e+07	8.10341e+07	1.56125e+08	2.51696e+08	1.57938e+08	1.61248e+08	1.50278e+08	2.53536e+08	2.68911e+08	2.04891e+08	1.73511e+08	175144047	2.14585e+08	1.67312e+08	1.45905e+08	206314768	1.43215e+08	2.58902e+08	9.49705e+07	1.39411e+08	2.22585e+08	1.07378e+08	2.65014e+08	2.1348e+08	2.23483e+08	1.9174e+08	1.57389e+08	2.19206e+08	1.49248e+08	1.71511	1.73169	0.990425	5.04976e-07	1.83685e-05
P03950	ANG	Angiogenin	88076.5	75923	89226.4	111125	142851	150918	148666	236500	127355	144108	379995	152351	119327	215428	143241	186247	991158	140687	271253	263813	78275	130099	267069	158208	215009	503425	289703	420748	300015	283092	610435	184524	527077	1.12352e+06	254977	323160	263261	455272	185409	176565	108743	264672	2.40723	1.93489	1.24411	0.00256857	0.0164276
P03952	KLKB1	Plasma kallikrein	7.67987e+06	7.09915e+06	5.13855e+06	4.38159e+06	5.7059e+06	5.25108e+06	5.52697e+06	3.99227e+06	6.68409e+06	5.1088e+06	5.65356e+06	5.87448e+06	7.27654e+06	5.20206e+06	6.66795e+06	5.51474e+06	9.87425e+06	1.93529e+07	8.22569e+06	5.65959e+06	5.22556e+06	7.58194e+06	9.13127e+06	9.09069e+06	1.07938e+07	1.56062e+07	1.37473e+07	8.16596e+06	6.54235e+06	8.67472e+06	5.72446e+06	8.58066e+06	8.8003e+06	5.56461e+06	7.19532e+06	1.27207e+07	1.60478e+07	2.14362e+06	7.70626e+06	8.10167e+06	5.66052e+06	9.88526e+06	1.40601	1.64124	0.85667	0.00838418	0.0375353
P04004	VTN	Vitronectin	9.01876e+07	1.26609e+08	7.73656e+07	1.0954e+08	7.65223e+07	6.68074e+07	8.70943e+07	6.35844e+07	1.18589e+08	1.29918e+08	9.1529e+07	1.09771e+08	9.42516e+07	7.22457e+07	1.0465e+08	5.65324e+07	1.39159e+08	1.32356e+08	1.30631e+08	8.26969e+07	5.80618e+07	9.4847e+07	1.02446e+08	9.92099e+07	109974169	8.61996e+07	9.91084e+07	4.73014e+07	6.42471e+07	5.55673e+07	1.49617e+08	1.03301e+08	1.19806e+08	8.03424e+07	1.39491e+08	1.24851e+08	1.3221e+08	1.00111e+08	1.9174e+08	1.57389e+08	8.25492e+07	1.05637e+08	1.31025	0.957477	1.36844	0.0117703	0.0466009
P04217	A1BG	Alpha-1B-glycoprotein	1.24249e+07	2.0687e+07	2.39109e+07	1.99558e+07	1.17279e+07	1.41168e+07	1.11431e+07	1.39677e+07	1.83274e+07	1.52385e+07	1.20353e+07	1.80951e+07	1.26201e+07	1.75911e+07	1.23172e+07	2.3041e+07	2.72268e+07	1.74621e+07	1.88803e+07	1.88946e+07	4.80623e+07	3.01918e+07	2.43974e+07	2.42702e+07	2.67807e+07	3.17e+07	2.12071e+07	2.318e+07	2.50654e+07	1.59582e+07	3.65585e+07	1.86609e+07	2.08027e+07	2.09865e+07	1.39491e+07	3.13305e+07	2.8415e+07	2.17782e+07	2.80894e+07	2.20603e+07	2.42792e+07	1.98674e+07	1.53089	1.60711	0.952577	1.90264e-05	0.000316382
P04792	HSPB1	Heat shock protein beta-1	86326.1	157051	111965	103946	88125.4	94889	138529	86898.9	117213	102433	124156	98067.8	280460	48392.2	91742.4	75594.6	133691	96629.4	67756	183100	220029	98548.7	68619.9	152950	114528	139788	119078	62963.4	64713.4	51499.8	41115.8	89453.8	69349.5	31122.7	123601	62185.4	112037	52869.4	64128	29112.6	79276.8	38688.3	0.57287	0.953356	0.600898	0.0020109	0.0141005
P05062	ALDOB	Fructose-bisphosphate aldolase B	70295.4	159603	53410.7	47266.8	109216	81182.9	76815	83046.1	93612.7	48369.1	113718	31358.2	94185.3	71047.9	61991.9	63697.8	876921	437788	495711	595430	107217	113469	93475.7	178003	197259	197125	210931	1.09394e+06	75040.6	115427	112246	66923.5	132808	92252.4	220373	91873.5	93167.3	68664.3	66935.7	53942.3	89994.6	75992.6	1.21868	4.05937	0.300214	7.06827e-05	0.000936066
P05090	APOD	Apolipoprotein D	1.53169e+08	5.72002e+07	7.65609e+07	1.17132e+08	5.50628e+07	4.67562e+07	9.36018e+07	6.16039e+07	7.32016e+07	8.44954e+07	5.22878e+07	6.24324e+07	6.6056e+07	5.74767e+07	6.12155e+07	5.59029e+07	1.69411e+08	1.24571e+08	1.63289e+08	8.05877e+07	2.87728e+07	92614194	6.60863e+07	1.21351e+08	1.29321e+08	1.47527e+08	1.37473e+08	2.64747e+08	1.06777e+08	148124926	1.05252e+08	1.23295e+08	1.79709e+08	3.25397e+08	1.5354e+08	9.01048e+07	1.27058e+08	9.37262e+07	8.79319e+07	1.27201e+08	1.17511e+08	2.58761e+08	2.00032	1.64235	1.21796	0.00106111	0.00834552
P05154	SERPINA5	Plasma serine protease inhibitor	493199	866769	784278	524423	939893	812142	594045	822080	969533	552554	608040	616922	592439	680981	535333	820480	1.07067e+06	952352	1.092e+06	868543	1.50804e+06	1.27175e+06	1.40937e+06	976803	936201	1.52404e+06	1.05894e+06	913971	750866	965676	1.74336e+06	908051	896125	1.08112e+06	1.55547e+06	780829	1.46723e+06	1.02346e+06	1.57545e+06	980572	1.19115e+06	929417	1.69979	1.55107	1.09588	9.16062e-07	2.96193e-05
P05156	CFI	Complement factor I	1.24249e+06	1.32261e+06	1.82781e+06	1.22554e+06	1.00643e+06	1.15092e+06	998420	1.31338e+06	1.60634e+06	1.2308e+06	806963	1.21777e+06	1.22208e+06	1.13825e+06	844479	1.93897e+06	1.63361e+06	1.65723e+06	1.29611e+06	1.46763e+06	4.64494e+06	1.66007e+06	2.00154e+06	1.21351e+06	1.23212e+06	1.93858e+06	1.28947e+06	1.65908e+06	1.44782e+06	1.03933e+06	1.74336e+06	1.26627e+06	1.13271e+06	1.4097e+06	972694	2.6148e+06	2.12008e+06	2.24624e+06	1.86855e+06	1.15816e+06	1.92846e+06	1.57001e+06	1.37922	1.43878	0.958606	0.00919278	0.0387696
P05451	REG1A	Lithostathine-1-alpha	58395.7	59450.3	41902.4	59533.9	56383.5	119723	51127.6	93586.9	78019.9	56157	171131	64543.9	180375	155956	52537.3	32685.8	172233	113850	64706.3	61467.6	17516.9	64211.1	69586.8	255099	67140.8	164728	84017.4	86134.7	97995	159103	193359	67267.4	157377	890478	161822	364746	49542.7	253164	117442	336308	61461	239152	2.78341	1.16296	2.39339	0.00573206	0.0295226
P06396	GSN	Gelsolin	3.6632e+06	3.79827e+06	5.32248e+06	3.12351e+06	2.66996e+06	2.8773e+06	3.52121e+06	3.80464e+06	3.43907e+06	3.02816e+06	2.8015e+06	1.97245e+06	2.40421e+06	2.66218e+06	3.25063e+06	4.53266e+06	3.71494e+06	4.52681e+06	4.43942e+06	5.51898e+06	7.70932e+06	5.48501e+06	4.38206e+06	5.32242e+06	4.39897e+06	4.66965e+06	3.92171e+06	5.28317e+06	4.44301e+06	4.02638e+06	3.95508e+06	2.76581e+06	3.59418e+06	2.96779e+06	2.57908e+06	6.84325e+06	6.22773e+06	4.18461e+06	3.33409e+06	3.74122e+06	4.57836e+06	3.81842e+06	1.25649	1.49723	0.839205	0.000120417	0.00143026
P06727	APOA4	Apolipoprotein A-IV	2.28147e+07	1.32261e+07	2.39109e+07	1.31231e+07	2.03782e+07	2.01411e+07	1.75615e+07	2.03262e+07	3.35283e+07	9.62173e+06	2.41717e+07	29758304	2.90742e+07	2.17301e+07	2.67644e+07	2.26633e+07	3.59394e+07	8.60872e+07	1.90844e+07	3.20769e+07	1.66121e+07	2.80561e+07	4.25179e+07	2.50154e+07	4.48043e+07	6.023e+07	5.16855e+07	2.09444e+07	2.21698e+07	4.4683e+07	6.06272e+07	5.43997e+07	5.78336e+07	1.03237e+08	6.83405e+07	6.94926e+07	3.90153e+07	4.81173e+07	3.99357e+07	3.83152e+07	1.90071e+07	7.49147e+07	2.58039	1.69432	1.52297	7.35201e-06	0.000178286
P06865	HEXA	Beta-hexosaminidase subunit alpha	61372.2	168597	126139	83995.6	73143	118834	87206	124219	119327	36403	103221	23760.6	65717.3	73342	50480.5	41154.7	292093	130952	311054	270409	434909	199181	252058	156640	249829	253866	300891	124289	184644	132846	442747	70797.1	65254.6	68678.7	121124	93200.6	165402	56630.3	294141	106030	385007	80652.6	1.85222	2.53452	0.730799	0.0006757	0.00614465
P07333	CSF1R	Macrophage colony-stimulating factor 1 receptor	141560	113998	149546	106753	53383.1	87615.3	112866	65598.1	140548	148503	63419	107790	85029.3	101684	117719	66868.6	24079.1	131347	45626.3	25211.6	75485.8	33664.1	34246.5	90331.6	81456.4	31454.8	59388.7	36541.2	27899.3	52563	32519.2	108636	77100.1	103742	84770.1	57118.5	58807.5	24438.5	169136	192987	47131.2	86840.4	0.817058	0.511377	1.59776	0.000608092	0.00561762
P07357	C8A	Complement component C8 alpha chain	360850	529563	557366	513009	468178	479846	422166	599141	404255	353252	256296	387454	505824	500055	273726	1.16365e+06	1.28268e+06	1.1456e+06	724196	1.07216e+06	3.00523e+06	892989	1.30278e+06	575589	662882	1.20258e+06	1.00864e+06	1.30608e+06	836035	611943	594210	408928	519063	506884	181193	1.0805e+06	835959	1.01737e+06	491223	427754	938847	468143	1.41244	2.54017	0.556039	1.42216e-06	4.3563e-05
P07358	C8B	Complement component C8 beta chain	531861	953889	1.02777e+06	708210	563336	574222	587252	738233	741007	556925	416936	719636	567372	542838	399818	1.16139e+06	1.41579e+06	1.44591e+06	971071	2.03886e+06	1.97441e+06	1.3397e+06	1.74098e+06	926133	1.04883e+06	1.10793e+06	1.44933e+06	1.36492e+06	1.16731e+06	965676	1.74336e+06	745324	665948	485255	469692	1.50764e+06	881963	1.23144e+06	1.00891e+06	926680	917966	683289	1.46265	2.08927	0.700077	4.20811e-07	1.74937e-05
P07360	C8G	Complement component C8 gamma chain	333108	523371	534333	448743	364570	384515	375417	619359	272501	202963	196308	299435	315352	420581	233281	929204	910824	902800	934772	1.17762e+06	2.07884e+06	980507	1.31462e+06	735912	885742	853935	1.10831e+06	1.04565e+06	977280	678658	488925	436935	378553	274525	225179	874194	916915	1.00287e+06	609862	357290	752089	332311	1.50476	2.80868	0.535754	8.7854e-09	1.27828e-06
P07737	PFN1	Profilin-1	1.85302e+06	1.2887e+06	1.50593e+06	731905	1.90474e+06	1.48361e+06	2.46039e+06	3.51278e+06	1.97289e+06	1.08428e+06	3.61059e+06	1.9896e+06	2.33233e+06	1.72148e+06	1.12985e+06	1.37239e+06	2.91629e+06	685512	2.03091e+06	2.03007e+06	776370	2.16488e+06	1.12587e+06	1.139e+06	2.49478e+06	1.70692e+06	2.32319e+06	5.0596e+06	1.48402e+06	696627	586139	756660	646756	952227	857404	329114	807531	382576	805138	910409	650867	1.08544e+06	0.383556	0.97986	0.39144	1.0262e-05	0.000227119
P07996	THBS1	Thrombospondin-1	1.00655e+06	1.68435e+06	1.06627e+06	1.38823e+06	1.25596e+06	676870	1.13214e+06	1.78245e+06	986474	667110	1.10239e+06	874740	1.03038e+06	726621	611534	1.71234e+06	1.88772e+06	1.96866e+06	821273	1.75764e+06	3.87079e+06	1.44649e+06	1.75283e+06	1.34125e+06	1.13029e+06	1.25581e+06	1.10831e+06	1.62378e+06	1.65595e+06	1.32576e+06	1.09478e+06	949705	1.31787e+06	616995	641098	767892	1.56061e+06	776451	1.64872e+06	711626	987748	1.39557e+06	0.974629	1.54194	0.632078	0.00129538	0.00979106
P08174	CD55	Complement decay-accelerating factor	29741.2	21330.7	41036	10834.8	33383.2	18859	47352.9	26938.6	36778.3	23744.5	29677.3	12060.3	13658.1	29564.2	17819.6	35963.6	15639.7	16908	18542	57927.5	48942.3	39393.2	32888.3	81579.3	45490.3	75119.7	49423.4	40917.4	47155.3	73834.1	43137.8	19295.1	41745.6	53632.6	24315.3	30772.4	30129.1	42550.1	41553.4	51728.9	30084.8	26565.8	1.38599	1.73055	0.800896	0.00831628	0.0375199
P08185	SERPINA6	Corticosteroid-binding globulin	9.43649e+06	9.33742e+06	6.92037e+06	6.43139e+06	5.63936e+06	7.60687e+06	8.61137e+06	7.24445e+06	1.22901e+07	1.02567e+07	6.76607e+06	8.37863e+06	6.06246e+06	7.72314e+06	8.23307e+06	6.39609e+06	3.53343e+06	4.48232e+06	7.11328e+06	2.32887e+06	8.32219e+06	4.47538e+06	4.42944e+06	4.34309e+06	4.86738e+06	3.34069e+06	5.77599e+06	2.71807e+06	2.89565e+06	2.04592e+06	5.24308e+06	7.43935e+06	5.14077e+06	6.02038e+06	7.44621e+06	4.74669e+06	6.2719e+06	4.84594e+06	7.2666e+06	9.62396e+06	6.34034e+06	6.93906e+06	0.799215	0.554564	1.44116	2.62757e-06	7.28212e-05
P08246	ELANE	Neutrophil elastase	92850.2	42369.2	15349.5	114005	81075.1	71190.2	44687.2	44218.9	49820.5	22134.2	26731.7	77710.3	26736.9	57647.1	34053	44461.3	99071.2	37280.2	97997.6	53236.1	119313	44629.8	24020.9	44631	99110	270360	149224	123086	68661.6	71458.9	5437.06	58014.1	67812.3	16606.2	54955	51018.5	23634.6	25000.7	20524.7	19567.3	49654.5	76660.6	0.732104	1.68196	0.435268	0.00567954	0.0295226
P08697	SERPINF2	Alpha-2-antiplasmin	8.02263e+06	9.47307e+06	9.26548e+06	8.11245e+06	8.73352e+06	7.472e+06	7.28311e+06	8.29724e+06	1.32604e+07	1.27964e+07	7.79766e+06	8.0699e+06	9.10566e+06	7.63847e+06	8.68686e+06	7.54185e+06	9.1119e+06	1.31244e+07	8.29713e+06	9.05184e+06	8.6125e+06	1.06788e+07	1.21987e+07	1.02936e+07	8.02404e+06	8.42488e+06	1.14028e+07	8.47189e+06	7.12148e+06	6.21143e+06	1.6653e+07	8.03084e+06	1.60104e+07	6.59274e+06	1.08381e+07	1.67253e+07	1.45903e+07	1.18583e+07	1.80749e+07	1.7416e+07	9.71168e+06	7.67561e+06	1.43806	1.03397	1.39082	0.0034986	0.0201603
P08887	IL6R	Interleukin-6 receptor subunit alpha	39823.4	49347	59212.1	62836.8	34235.8	34056.9	42271.8	14984.3	16997.7	55078.9	61929.5	37881.7	40066.6	39363.2	48139.4	47855.5	49020.5	40675.5	69963.6	41276.4	62721.6	54412.9	89157.8	18042.1	46293.8	7204.92	52283.4	51688.9	48408.9	85356.8	71879.7	60390.7	96289.7	53489.9	78409.3	89445.5	58745.5	69027.5	75809.8	91785.5	51756.3	59751.6	1.68333	1.2014	1.40114	0.00863633	0.0376993
P09603	CSF1	Macrophage colony-stimulating factor 1	20834.7	32227.2	47111.4	24993	24749.4	64635.5	45563	49018.5	64466.8	52130.3	60001	37497.2	50055.8	46580	103260	28627.5	111370	114464	60428.4	83963.3	44016.5	57037.5	80211.1	105078	39466.5	123838	45961.8	89117.7	72611.1	194186	106420	49183	90126.6	255933	79940.2	85519.8	26574.3	87971.5	57384.9	107477	42941	94516.5	1.87379	1.72913	1.08366	0.00754848	0.0345922
P10124	SRGN	Serglycin	529236	831327	270626	728343	429038	335840	593430	540500	691774	656304	739246	699311	814717	348460	515345	745706	1.60941e+06	1.37917e+06	1.33693e+06	1.06337e+06	140966	845558	1.24356e+06	887659	902246	1.13114e+06	959021	737294	1.14016e+06	803672	508597	849736	1.42678e+06	768873	900145	872212	653229	669070	891156	523791	480215	1.26958e+06	1.40617	1.71099	0.821844	0.0128189	0.0490827
P10643	C7	Complement component C7	589529	605446	672486	833296	523028	675742	489275	922450	495764	574053	460283	410965	578103	803395	801376	705042	845870	1.27907e+06	1.11241e+06	863402	2.77859e+06	1.19408e+06	1.57517e+06	721084	631362	896213	1.04181e+06	1.25902e+06	968232	1.04751e+06	705040	316761	633581	605784	336141	1.02891e+06	1.25667e+06	1.09188e+06	522771	534545	1.11438e+06	534703	1.15011	1.79317	0.641382	0.000345542	0.00359117
P10645	CHGA	Chromogranin-A	84344.1	148821	136341	128906	54304.5	113438	152686	122907	223196	71014.3	127624	138371	138095	84119	135196	59440.6	69625	117112	69531.4	65669	129625	20484.9	112580	66316.8	84446.4	24164.2	158273	83406.4	99050.1	144555	644862	112696	173970	411014	310997	344546	163376	149313	188350	327188	118564	228622	2.13346	0.701467	3.04143	6.28052e-06	0.000158925
P10646	TFPI	Tissue factor pathway inhibitor	193342	80129.4	36070.8	87320.2	73257.1	76228.5	132586	71804.4	87725.9	67864.5	93853.2	63778.2	79317.9	79658	58161.8	53922.3	138115	159918	104129	103388	101059	91448.3	123100	73686.5	75542.7	171140	112223	62755.6	121618	133866	101755	83969.7	131145	185356	59255.3	160962	161412	139394	106705	105863	145191	182934	1.52598	1.26915	1.20236	0.00797368	0.0362553
P10909	CLU	Clusterin	3.44898e+07	2.80349e+07	3.06933e+07	1.87628e+07	1.90474e+07	1.97815e+07	2.44256e+07	2.04304e+07	3.88109e+07	3.2626e+07	3.03411e+07	2.52988e+07	1.98887e+07	2.05072e+07	3.17654e+07	1.73752e+07	1.09512e+07	1.53489e+07	2.79633e+07	8.7091e+06	2.38053e+07	1.75715e+07	2.11997e+07	1.62866e+07	1.6598e+07	1.47527e+07	1.63049e+07	1.22372e+07	9.32036e+06	1.43215e+07	2.4459e+07	2.64085e+07	2.61395e+07	3.14798e+07	3.0106e+07	3.05061e+07	2.81205e+07	2.61111e+07	2.27157e+07	2.99297e+07	1.95621e+07	2.84928e+07	1.02566	0.614695	1.66857	7.0275e-07	2.40589e-05
P12259	F5	Coagulation factor V	941558	958477	783001	712886	824462	895039	962762	650860	1.18589e+06	996362	779175	733310	894592	950106	1.19467e+06	610318	875694	1.31244e+06	655311	474914	601127	492702	852423	896729	745542	607878	1.24685e+06	892193	485272	786052	827085	1.25794e+06	1.39411e+06	928152	2.11745e+06	1.42519e+06	1.04116e+06	878272	831947	1.25966e+06	618680	1.07575e+06	1.26785	0.856816	1.47972	0.00330314	0.0196166
P12838	DEFA4	Defensin alpha 4	357545	131234	115092	112027	100542	108592	115797	80223.7	158577	31442.7	177170	130593	120660	147331	125634	81416.7	203689	280385	259895	186337	103835	84570.8	71529	57444.1	143535	644411	372338	77390.8	105350	117948	90503.9	60656.6	43843.8	59775.5	89100.6	137104	64329.2	60591	52880.4	150022	35315.1	58558.5	0.560682	1.3864	0.404416	0.00439696	0.0243717
P13473	LAMP2	Lysosome-associated membrane glycoprotein 2	1.67093e+06	920143	580372	1.2147e+06	535643	469734	677768	450668	1.53087e+06	567932	756679	874740	530496	454518	1.73181e+06	362049	603076	1.07759e+06	610447	307389	98559.9	189825	530154	1.28803e+06	370504	400757	437298	257194	433532	623356	260233	549357	344080	396908	542009	288843	271944	117054	570816	986456	188444	398456	0.47376	0.585313	0.809413	0.00220494	0.0149218
P13671	C6	Complement component C6	386443	538094	478143	519316	366545	424609	284598	388146	291753	238271	167131	319520	334762	382360	260565	1.13852e+06	1.05608e+06	767500	811225	1.02822e+06	2.8642e+06	911860	1.36199e+06	782220	708109	888003	804559	1.0526e+06	742616	723175	416754	352595	420339	399826	279333	1.04406e+06	721719	1.31125e+06	513725	312459	870527	426388	1.64234	2.90709	0.564944	4.18254e-08	3.47749e-06
P15169	CPN1	Carboxypeptidase N catalytic chain	464990	1.03855e+06	612699	622303	460364	466856	387594	645214	653052	382747	393148	728426	595355	566076	391438	958710	2.12974e+06	1.53489e+06	1.52063e+06	1.65218e+06	1.46223e+06	1.10671e+06	1.05182e+06	987847	1.38486e+06	2.02392e+06	1.76903e+06	2.3886e+06	837348	924758	1.1496e+06	669885	1.24163e+06	650520	390395	1.81387e+06	807161	1.41387e+06	1.02475e+06	596498	823832	719817	1.68006	2.58459	0.65003	3.2909e-08	3.47749e-06
P15291	B4GALT1	Beta-1,4-galactosyltransferase 1	124948	142747	147346	81621	100721	115402	155906	130073	206220	126502	133063	87693.5	95208.5	84066.2	118553	58076.8	63994.9	123145	94607.7	55401.9	59461.1	97493.4	80107.5	170046	121204	128323	96935.3	121182	80096.9	112550	154662	90728.4	94716.5	270745	144429	136785	127896	203730	129074	162764	83395.6	103915	1.15052	0.790578	1.4553	0.0107974	0.0445682
P15735	PHKG2	Phosphorylase b kinase gamma catalytic chain, liver/testis isoform	531620	317381	568499	314103	592137	621743	506414	744771	989826	295692	826824	415525	325463	597447	423908	609919	442601	839306	369971	931548	584118	808988	1.35015e+06	621941	1.08956e+06	720735	1.18291e+06	555044	621340	1.4076e+06	1.24985e+06	618558	875680	1.29311e+06	754823	1.13024e+06	808089	1.43668e+06	735921	626147	469167	939257	1.69388	1.50355	1.12658	0.00134073	0.0100039
P16403	H1-2	Histone H1.2	36336.8	29923.6	39791.7	16672.2	55557.2	22202.1	28643.9	53445.3	19827.7	19399.5	66593.1	28704.6	37272.7	15029.9	33823.6	51785.2	26042	59379.2	63919.4	47331	71946.9	51486	49556.9	46936.5	117895	52817	69361.1	99267.5	30060.2	65067	51962.3	51459.2	60819	57322.8	47052.3	24246.8	51931.9	49662.7	15392.1	7864.71	47003.9	67802.6	1.32277	1.79413	0.737276	0.00645715	0.0314085
P20160	AZU1	Azurocidin	770999	816373	810396	1.39907e+06	745111	511390	374960	615271	450687	331393	485768	713313	239054	607068	394716	1.22497e+06	2.40806e+06	1.46815e+06	1.39816e+06	966701	896571	687036	478855	960886	1.77181e+06	3.34069e+06	1.74772e+06	2.08267e+06	1.18541e+06	387940	525531	229943	693597	624466	169573	536134	697072	373297	566890	377368	596455	391609	0.780029	2.26706	0.344071	1.31608e-05	0.000247083
P20774	OGN	Mimecan	74430.6	145703	133428	109605	78203.9	102285	143722	193161	219806	167658	230094	92762.7	138887	127996	272132	116095	150049	178313	167429	145976	89081	226017	160301	230078	149180	214283	150604	261098	148938	265709	400985	174856	194996	223489	149335	244071	225331	467472	299977	224934	117758	143130	1.60678	1.18982	1.35044	0.0084753	0.0376536
P21333	FLNA	Filamin-A	569441	537834	315490	31495.2	474947	390387	746699	1.06321e+06	517245	295296	1.30467e+06	471476	476049	376201	189776	321710	593148	155213	137673	354538	225860	623239	263797	385518	624133	234514	390434	1.18842e+06	282828	270880	86680.1	129405	299648	61111.6	50015.7	238153	219576	246796	184089	242059	69276.7	196437	0.325901	0.779862	0.417895	0.00109259	0.00838291
P22455	FGFR4	Fibroblast growth factor receptor 4	222429	334278	98095.7	184742	136280	76953.6	203318	139261	385735	165974	555353	201381	198321	71396.4	175697	71118.2	193747	130881	158934	138531	165779	156281	168833	43188.4	37206.1	136701	262827	147448	70718.2	202572	564679	152844	235562	346601	199586	672421	269814	235900	217220	243735	225640	168966	1.40232	0.661995	2.11832	0.00255116	0.0164276
P22692	IGFBP4	Insulin-like growth factor-binding protein 4	233554	488867	449330	313599	280512	368440	331542	522068	397615	229541	714460	310010	314463	441206	339524	275928	815490	339478	331788	238495	137712	249890	278976	394850	414754	586380	193895	832088	618695	659843	1.17099e+06	370381	787560	2.01386e+06	840731	638244	562062	553458	724787	641655	431024	703801	2.05732	1.11047	1.85265	0.000440213	0.00434244
P22792	CPN2	Carboxypeptidase N subunit 2	2.90271e+06	3.24436e+06	1.71285e+06	1.89797e+06	1.77997e+06	2.39176e+06	2.26427e+06	2.18897e+06	2.94316e+06	2.4323e+06	1.38558e+06	1.7409e+06	1.59749e+06	2.71862e+06	1.14837e+06	2.1782e+06	866190	2.34682e+06	1.16344e+06	626347	3.90304e+06	1.47561e+06	1.58702e+06	1.22416e+06	1.60888e+06	1.03987e+06	2.15268e+06	870813	843880	537576	1.47014e+06	1.72446e+06	1.59015e+06	1.08112e+06	1.37484e+06	1.43696e+06	2.6501e+06	1.79015e+06	1.89298e+06	1.7416e+06	2.40017e+06	1.48279e+06	0.79737	0.6932	1.15027	0.00898339	0.0384436
P23528	CFL1	Cofilin-1	103839	175879	165737	82230.3	155206	213474	147892	240708	178750	115170	331938	177392	219657	163859	89422.7	260622	231579	71466.8	110695	178126	215652	237628	93730	192762	221839	126065	206366	320242	147715	77120.5	138430	89779.6	74794.4	57215.9	60124.4	90598.4	137161	32285.7	37597.5	37244.9	86723.2	87492.1	0.453627	1.05094	0.431641	1.06246e-05	0.000227119
P24592	IGFBP6	Insulin-like growth factor-binding protein 6	68241.4	100506	89865.2	84404.9	59043.7	73161.1	68376.9	112181	83303.7	56792	143282	80758.2	77611.7	65987.6	116265	74504.5	159479	141719	71290.2	64928.8	105884	62449.9	60359.3	82951.2	88916.8	340599	72251.4	121194	145780	186095	258881	117539	140925	500859	154000	145961	150629	99958.5	149719	123289	87355.8	229272	2.10816	1.38962	1.51708	0.000944925	0.00796683
P29279	CCN2	CCN family member 2	20109.3	36468.5	52376.9	16899.4	27338.4	20505.4	21775	31248.2	53234.7	35106.4	48375.6	32416.6	32273.5	36340.2	7998.55	25393.2	49261.7	30540.8	35870	47172.8	46744.7	44405	49077.8	53511.4	50242.1	84228.1	29812.1	67460	40937.2	86216.1	57244.5	28649.3	51625.8	98275	15826.3	27773.8	46915.3	49774.5	36359.7	45171.7	47329.8	35074.5	1.42873	1.5681	0.911121	0.0110911	0.0452987
P29966	MARCKS	Myristoylated alanine-rich C-kinase substrate	16851.2	29487.9	21158.4	34658.6	21697.5	36517.8	40658.6	33043.2	47789.3	49117	32558.5	39064	59389.8	39219.1	39256.5	36775	65189.7	39893.5	25115.1	29521.5	29036.5	30272.9	23321.9	49607.5	40518.5	60405.7	49403.3	61898.3	32678.9	41191.4	81185.7	62685.8	71199.5	83000.7	47127.2	64628.3	37503.8	32247.4	62442.4	77959.5	45576.1	50801.4	1.6568	1.13759	1.45641	0.000750701	0.00672166
P30041	PRDX6	Peroxiredoxin-6	38654.5	93891.6	60201.3	35209.7	57453.3	64995.7	73001.1	59101	72491.5	46941.9	69490.8	46311.8	84475.8	58370.5	64432.1	48536.8	87995.9	71688.4	119688	119384	81738.1	98473	40424.8	75568.9	115468	50106	89502.2	110835	66607.7	50206.7	59175	27080.2	35394.4	10119.5	41696	37438.7	35600.8	41023	38338.9	95265.5	57301.7	41055.5	0.701995	1.32561	0.529562	0.000222003	0.0023927
P35542	SAA4	Serum amyloid A-4 protein	125320081	2.04609e+07	1.26452e+07	1.71359e+07	1.84652e+07	1.15092e+07	1.36391e+07	8.04707e+06	3.06175e+07	1.89504e+07	1.41592e+07	1.31211e+07	1.3978e+07	1.24172e+07	1.10206e+07	2.92105e+07	2.67427e+07	3.44794e+07	5.03135e+07	2.93526e+07	2.7031e+07	25726165	6.60863e+07	6.80205e+07	3.788e+07	5.62065e+07	2.74946e+07	4.35361e+07	2.95899e+07	5.49126e+07	4.1112e+07	3.9571e+07	6.13189e+07	1.00057e+08	4.7467e+07	8.57467e+07	1.10274e+08	7.83332e+07	1.03809e+08	9.39175e+07	3.27422e+07	8.80951e+07	3.23015	1.7763	1.81847	3.6142e-08	3.47749e-06
P36955	SERPINF1	Pigment epithelium-derived factor	6.6516e+06	6.57915e+06	9.10454e+06	4.78287e+06	6.60421e+06	6.53687e+06	8.754e+06	7.92199e+06	9.45476e+06	9.06494e+06	7.47403e+06	4.54522e+06	4.83239e+06	6.85769e+06	6.9643e+06	4.00385e+06	1.01042e+07	7.57434e+06	9.72591e+06	8.7794e+06	4.03207e+06	9.99923e+06	9.60501e+06	8.31362e+06	9.10342e+06	1.24362e+07	7.19335e+06	1.25902e+07	7.03099e+06	8.59288e+06	1.26589e+07	5.62325e+06	8.72406e+06	1.05569e+07	9.6339e+06	1.34274e+07	1.3118e+07	9.95413e+06	1.18586e+07	1.02045e+07	8.31042e+06	9.06148e+06	1.45026	1.2163	1.19235	0.00536466	0.0286443
P36980	CFHR2	Complement factor H-related protein 2	1.89587e+06	1.41305e+06	2.26464e+06	891248	694037	2.73344e+06	1.02516e+06	1.46974e+06	1.76805e+06	1.58246e+06	1.57774e+06	1.9896e+06	1.66138e+06	2.67158e+06	736880	780687	2.28705e+06	2.80284e+06	1.75536e+06	4.04257e+06	2.00399e+06	3.0386e+06	2.40421e+06	2.10768e+06	3.38069e+06	7.79088e+06	1.59852e+06	1.76498e+06	2.56989e+06	2.21778e+06	2.47193e+06	1.18297e+06	2.37434e+06	4.08072e+06	868653	6.04232e+06	3.88681e+06	3.19262e+06	1.9174e+06	4.01213e+06	2.0672e+06	2.97527e+06	1.79859	1.66342	1.08126	0.0111958	0.0452987
P37802	TAGLN2	Transgelin-2	448533	230693	299149	58441.3	240348	254775	513300	1.33423e+06	368834	227625	1.68899e+06	349682	386372	268062	268665	494572	780312	629128	427364	579535	392640	689585	320874	525228	756992	321671	706561	1.48258e+06	431291	335772	483188	206148	328690	255784	461732	322024	211047	41248.6	123586	370314	266567	229225	0.594497	1.27911	0.464772	0.00635193	0.0314085
P37840	SNCA	Alpha-synuclein	45823.6	64654.9	50598.3	22916.3	36159.5	41854.8	97238	76222.2	37211	46011.5	98757.2	24704.3	73154.7	46257.9	50929.2	19900.5	114791	73185.1	90091.3	94531	60352.5	99780.6	24643	38841.1	124752	97741	99868.2	131826	66088.9	64743.9	33190	10250.4	11054.1	44671.8	64648	18891.5	22637.1	21771.6	38886.1	122152	63167	79523.7	0.816689	1.47833	0.552439	0.0112079	0.0452987
P43251	BTD	Biotinidase	734807	1.66174e+06	798380	1.10624e+06	1.20606e+06	1.15092e+06	998420	1.05279e+06	1.77883e+06	1.68014e+06	770192	1.2435e+06	1.16616e+06	1.22291e+06	825530	1.1838e+06	1.82722e+06	1.31244e+06	1.22467e+06	1.42369e+06	1.78935e+06	1.79598e+06	1.66992e+06	1.30932e+06	1.51724e+06	1.60938e+06	2.17399e+06	1.48258e+06	1.28494e+06	982044	1.1669e+06	1.62449e+06	1.68818e+06	1.29311e+06	1.08381e+06	2.01411e+06	2.01702e+06	1.37967e+06	2.32043e+06	2.28343e+06	1.37283e+06	1.42464e+06	1.41325	1.29833	1.08851	0.00140989	0.0103868
P51884	LUM	Lumican	3.90956e+07	2.81479e+07	4.4833e+07	2.39686e+07	2.4038e+07	3.20999e+07	3.07549e+07	2.34533e+07	4.6034e+07	5.44092e+07	3.11502e+07	2.61564e+07	2.31635e+07	3.80042e+07	4.88057e+07	1.42275e+07	1.43999e+07	3.25886e+07	4.48025e+07	1.61703e+07	8.03188e+06	2.72794e+07	3.55303e+07	3.8215e+07	3.05484e+07	1.92638e+07	2.86668e+07	3.74175e+07	1.33019e+07	4.19824e+07	2.71912e+07	4.31532e+07	5.8596e+07	3.32817e+07	5.30868e+07	2.95638e+07	4.24016e+07	4.21882e+07	3.70047e+07	5.27641e+07	3.31584e+07	3.78935e+07	1.19206	0.782756	1.5229	0.00448331	0.0246159
P55103	INHBC	Inhibin beta C chain	191297	203924	265807	254865	263410	239500	186027	135357	369726	169789	103623	139145	148866	231361	292951	172537	431423	463913	268029	231315	218482	203085	291845	257776	294425	523610	345419	237621	198889	318706	340865	347209	450522	292923	695338	331974	614012	341879	496735	421464	270516	372000	1.94618	1.39473	1.39538	1.55628e-05	0.000283049
P58166	INHBE	Inhibin beta E chain	44727.8	40855.9	11883.7	17235.7	32314.9	9186.51	40245.4	68352.5	14489.7	29797.1	10997.1	23385.9	30484.4	19899.8	34976.5	26350.6	94496.3	171762	66346.2	63391.4	22904.6	29994.9	65956.5	44576.2	88315.4	114904	36007.8	44129.9	35573.3	57877.2	56889.1	57051	69476.5	55318	83024.1	97240	102690	37105.9	78801.9	42237.7	46895.6	40309.6	2.23583	2.24466	0.996066	5.56837e-05	0.00078291
P59666	DEFA3	Neutrophil defensin 3	8.15116e+07	4.18262e+07	4.35685e+07	3.60071e+07	1.58035e+07	2.16697e+07	1.9701e+07	1.1883e+07	3.14799e+07	1.8462e+07	3.56002e+07	2.77859e+07	1.60547e+07	2.69981e+07	2.58383e+07	2.02711e+07	5.14284e+07	5.57231e+07	9.11358e+07	3.75256e+07	6.51582e+06	1.87364e+07	1.63439e+07	4.30051e+07	5.89584e+07	9.32711e+07	5.11527e+07	6.35392e+07	3.26665e+07	1.70221e+07	5.94563e+06	1.57451e+07	2.97337e+07	2.28944e+07	5.11801e+06	1.60186e+07	3.25373e+07	1.67612e+07	3.15089e+06	1.34168e+07	1.20841e+07	1.23081e+07	0.511113	1.44718	0.353178	0.00080263	0.0069721
P60709	ACTB	Actin, cytoplasmic 1	1.22107e+06	2.73566e+06	1.73584e+06	659067	1.68016e+06	1.42966e+06	1.59569e+06	1.33423e+06	1.26135e+06	1.22103e+06	1.74967e+06	1.20062e+06	3.64227e+06	1.46749e+06	901548	1.28425e+06	769481	869100	1.11241e+06	1.42369e+06	1.10295e+06	1.62123e+06	829451	927080	1.36449e+06	1.05885e+06	1.20422e+06	1.98854e+06	932036	1.58764e+06	697681	1.63283e+06	570843	590142	1.29456e+06	746288	655726	490902	699334	733337	768973	829823	0.509245	0.758345	0.671521	8.29256e-05	0.00104919
P61204	ARF1	ADP-ribosylation factor 3	180350	84744.2	187283	35290.8	128135	105183	253537	384124	120098	74901.8	372368	115141	179648	83876.7	83264.2	144020	138082	70761.8	118490	142899	108425	176103	84394.4	138933	215251	79167.5	123051	360467	76921	58697.7	67750.9	48360.5	35974.5	42297.2	50864.5	27752	46732.3	33069.9	59656.9	63683.3	55044	54394.4	0.306529	0.852476	0.359576	5.02982e-06	0.000133062
P61224	RAP1B	Ras-related protein Rap-1b	104662	220768	73469.9	67568.9	138432	95706.3	186239	172460	96192	62620	181383	57063.7	101499	87826.8	64264.9	65448.4	67720.1	33435.8	87910.4	65579.8	90122.5	122077	37397.6	69819.5	66877	34248.7	87625	72788.9	41765.7	72039.3	34150.2	29483.7	68234.7	27515.4	36307.2	57344	17726.8	44772.5	26916.7	39720.4	40029	42508.4	0.339669	0.593429	0.572383	2.84073e-07	1.37776e-05
P62328	TMSB4X	Thymosin beta-4	661343	132438	195390	68367.4	181105	118851	216835	352240	188484	86503.1	523036	60119.8	168472	73914.8	173457	214244	571525	84634.8	721012	604709	117705	251051	172099	216655	365322	380660	305780	1.56495e+06	169699	121623	102080	47565.6	6816.22	168160	111151	28964.9	8481.44	48668.3	98382.5	141778	41270.5	127293	0.363457	1.83145	0.198453	3.94784e-05	0.000589139
P62805	H4C1	Histone H4	662424	678159	1.71285e+06	169675	948211	471153	422192	494523	443760	281593	501393	290095	1.8451e+06	302213	483884	78413.1	607432	544451	447611	378566	318224	126883	63404.4	208599	226696	506770	240397	832877	555272	220574	216980	507294	245182	277164	129190	496959	216780	177044	127572	345189	224298	146130	0.400447	0.551772	0.725748	0.00580761	0.0296494
P62937	PPIA	Peptidyl-prolyl cis-trans isomerase A	88969.7	90581	130613	32828.4	93369.7	66315.4	129749	175101	86271.7	111469	189749	84690	127126	81299.8	61553.4	79359	105206	88482.2	62194	155704	271864	134074	62337.9	70396.8	126089	176142	104320	156624	83789.8	57103.4	61341	63113.2	53715.6	40649.3	55106.9	18633.3	32622.9	45690.5	45348.1	55607.4	44185.6	97715.8	0.495043	1.11873	0.442503	5.64987e-05	0.00078291
P62942	FKBP1A	Peptidyl-prolyl cis-trans isomerase FKBP1A	242359	156992	264516	79430.6	193136	220176	423918	513749	301262	243820	640042	279834	270214	255700	142106	198757	478579	191622	233639	284280	86822.1	243674	131659	261709	425935	257365	259504	193833	266465	181147	172415	119174	147088	171419	78613.4	94842.5	105751	70637	170540	184934	80113.6	212094	0.475374	0.874088	0.543852	0.000558103	0.0054136
P67936	TPM4	Tropomyosin alpha-4 chain	587572	316671	393559	263145	424394	355410	698362	1.60525e+06	400570	214952	2.1441e+06	539895	441621	186993	268166	403942	315848	44126.9	153717	244948	378881	661321	148129	143679	488317	187040	260791	536532	216273	149832	97535.1	176698	77937.5	29591.7	300696	162162	214100	162165	60596.1	58510.1	281540	183816	0.255262	0.490164	0.520768	9.20397e-05	0.00113973
P68366	TUBA4A	Tubulin alpha-4A chain	86897.4	217737	130363	83830.3	158037	100065	158227	157928	101544	51719.6	264910	106651	374436	91946.2	138804	60643.1	85321	51104.6	116106	249643	103323	237100	85985	76483.3	128524	56204.2	101648	193683	86641.1	233170	92659.3	175807	71798.4	38306.3	144881	73102.9	13471	87538.7	45160.5	107482	31638.8	45444.3	0.521396	0.839181	0.621315	0.0070913	0.0332833
P68871	HBB	Hemoglobin subunit beta	2.30289e+07	4.28436e+07	2.8854e+07	2.9066e+07	2.62837e+07	1.63647e+07	4.09174e+07	1.88668e+07	2.83535e+07	1.75829e+07	1.51706e+07	2.24688e+07	1.54956e+07	1.70266e+07	1.0465e+07	2.7196e+07	5.67527e+07	7.66332e+07	9.37892e+07	9.93065e+07	3.08695e+07	5.04815e+07	2.93717e+07	4.56664e+07	1.47651e+08	5.13296e+07	8.62136e+07	9.95448e+07	6.85001e+07	3.22438e+07	7.28567e+07	1.2996e+07	7.62402e+07	1.19772e+07	6.13158e+07	7.23194e+07	9.30479e+07	6.12299e+07	5.32477e+07	1.00497e+08	1.4845e+08	8.38308e+07	3.00467	2.82195	1.06475	1.901e-05	0.000316382
P69905	HBA1	Hemoglobin subunit alpha	7.40138e+06	1.31131e+07	8.29985e+06	1.01189e+07	7.42765e+06	6.80662e+06	1.40848e+07	9.53766e+06	9.06665e+06	8.68398e+06	6.79641e+06	7.22089e+06	7.14076e+06	7.45033e+06	5.54736e+06	1.03874e+07	1.87562e+07	2.02427e+07	3.31681e+07	3.45376e+07	1.02898e+07	1.77656e+07	1.19619e+07	1.68188e+07	4.92847e+07	2.58477e+07	3.27164e+07	6.35392e+07	3.09472e+07	1.26029e+07	2.10764e+07	4.9318e+06	2.40701e+07	4.20791e+06	1.48523e+07	2.93282e+07	2.28203e+07	2.22343e+07	1.33119e+07	2.99297e+07	4.1344e+07	2.94619e+07	2.50171	3.02158	0.827948	2.17029e-05	0.000332398
P80108	GPLD1	Phosphatidylinositol-glycan-specific phospholipase D	266991	459934	567540	457288	443597	334844	294160	63421.1	362545	314878	33153.7	283122	287209	351051	259357	410623	602127	636720	688509	733416	918341	521578	638303	544307	574152	522640	668186	664481	809580	577364	342688	499650	412800	389505	422116	570654	796546	453485	468038	345999	603645	560428	1.53417	1.98999	0.770946	0.00010346	0.00125446
P80188	LCN2	Neutrophil gelatinase-associated lipocalin	367012	334269	372006	551615	431645	526672	352360	426206	467731	334904	447704	489473	297166	600820	344007	266713	767708	341709	437270	419324	290253	332257	256213	559331	714168	782162	622327	1.16457e+06	396606	477150	378344	86088.2	283486	362781	72460.4	193419	178232	225089	170808	95716.3	88509.4	161882	0.452586	1.23396	0.366774	1.93501e-07	1.0238e-05
Q01459	CTBS	Di-N-acetylchitobiase	145041	218232	158635	255265	153107	187676	163964	166460	274914	139939	202693	155629	168970	246552	160965	144087	508620	304495	306696	214475	250588	207677	364530	261166	274589	194982	328957	274629	230509	268864	290566	225419	280093	310006	311639	69230.3	372937	210197	369599	383544	219484	240005	1.46653	1.47777	0.992391	0.00689362	0.0326186
Q03167	TGFBR3	Transforming growth factor beta receptor type 3	68728.6	125532	129891	123407	72026.6	88312.2	82542.5	62157.9	188168	67656.4	100723	141991	120500	57414.2	332118	84628.5	228119	184415	113466	191286	74372.2	111784	100929	97107.3	188056	165231	171266	150446	85634.2	193260	238226	144987	176899	124490	600405	235248	97024	162505	186131	281896	88016.6	192468	1.79447	1.2151	1.47681	0.00918902	0.0387696
Q03591	CFHR1	Complement factor H-related protein 1	91665.8	252950	47613.8	97662.9	66531.3	137314	56476.5	137195	78973.8	125882	277411	63498.4	77577.8	235324	52509.7	330134	282314	118463	296102	130093	190966	149614	245836	210309	246289	632733	138879	499036	371339	106558	40872	188513	209106	357949	52481.5	563288	219967	580512	53742.8	155560	227110	117611	1.92284	2.19543	0.875838	0.00645803	0.0314085
Q13093	PLA2G7	Platelet-activating factor acetylhydrolase	46726.4	48640	72281.1	35482.2	54227.4	47461.5	63240.9	88611.4	55664.4	54715	42207.8	46674.4	46585.9	62308.1	52762.2	60717.9	74588.4	84519.9	73950.4	59318.8	105444	53543	87247.4	49295.2	68568.9	50746.2	94249.8	43412.9	51090.9	85072	58592.8	83862.3	106237	59755.6	50123.4	98793.7	81392.5	64186.9	103766	58620.8	92063.4	86078.9	1.44246	1.27419	1.13206	0.00213469	0.0147904
Q13103	SPP2	Secreted phosphoprotein 24	683038	545560	233551	182875	148773	224661	471284	158111	430199	215330	368675	163784	205901	190134	386494	106878	53147.5	104830	73745.5	109965	225313	37379.7	81745	76434.7	63866.5	109358	71616.8	71217	32924.3	58139.3	67915.1	100330	105057	83218.5	184619	85327.1	59508.1	79880.2	77757.1	105223	154167	156207	0.341555	0.277009	1.23301	4.35119e-09	1.03274e-06
Q13790	APOF	Apolipoprotein F	781109	1.0404e+06	1.03233e+06	1.02174e+06	898305	686461	563658	1.17787e+06	1.19667e+06	917751	1.05182e+06	694971	862642	704900	1.12059e+06	522580	1.00981e+06	1.0195e+06	592997	443229	548713	788674	423975	580853	507860	1.13571e+06	1.11897e+06	592382	443608	657387	1.65229e+06	858066	979321	4.50469e+06	1.42501e+06	1.01627e+06	920069	1.58491e+06	1.18016e+06	2.18023e+06	829503	1.53125e+06	1.69637	0.755295	2.24597	2.14334e-05	0.000332398
Q14019	COTL1	Coactosin-like protein	242906	145462	148928	75253.5	127448	126195	67295.7	391959	113631	98054.7	465988	126589	146275	109375	115349	20145.3	131692	96441	108891	104204	121748	48336.8	84387.6	68930.5	114396	139826	79761.6	161986	72359.8	100172	107852	88202.9	81165.1	97773	38622.2	92246.2	69979	94094.4	45732.4	98049.5	70973.1	37585.8	0.461007	0.581147	0.793272	0.00238241	0.0159153
Q14515	SPARCL1	SPARC-like protein 1	47406.9	28960.9	42735.9	49544.9	36020.5	57520.1	73247.8	16519.8	46402	33113	23876	59840.2	64828.9	54291.8	59853.4	14180.1	81116.9	84661.9	59006.9	24660.7	41686.4	28279.4	13529.7	37177.2	62045.6	62307	50743.3	19511	24624.9	41596.4	80147.4	86496.4	83210.6	180635	93486.8	94549	38767.3	31502.6	87560.4	112575	47956.1	122762	1.90814	0.929361	2.05318	0.000972111	0.00796683
Q14520	HABP2	Hyaluronan-binding protein 2	1.68165e+06	1.33392e+06	1.18405e+06	1.16047e+06	713950	1.10596e+06	900361	718545	1.31526e+06	1.2015e+06	889172	736071	663228	1.20409e+06	1.11132e+06	1.38498e+06	858730	1.13448e+06	1.63289e+06	739534	1.79226e+06	1.75715e+06	1.64623e+06	1.20287e+06	1.22194e+06	1.49965e+06	611434	694434	1.41163e+06	1.19482e+06	2.66708e+06	1.14964e+06	2.20007e+06	1.25071e+06	1.1942e+06	4.6878e+06	3.19484e+06	2.91897e+06	1.06952e+06	1.99962e+06	1.30692e+06	1.37618e+06	1.96422	1.17987	1.66477	0.000606375	0.00561762
Q14571	ITPR2	Inositol 1,4,5-trisphosphate-gated calcium channel ITPR2	52742.7	36355.6	37740.9	121920	60064.6	53396.1	65822.1	56057.1	86642.6	35090.3	6974.2	37596.2	50001.3	59254.9	106041	142930	120567	98375.9	94738.5	97244	243596	127811	152826	94476.7	51968.3	80866.4	64537.5	79380.1	74481.9	50378.1	105448	73130.4	44505.5	24254.5	91762.3	70402	142569	100388	101519	122649	233484	53316.3	1.6799	1.81839	0.923838	0.00644397	0.0314085
Q14623	IHH	Indian hedgehog protein	71627.8	51147	55071	43609.1	55071.3	49088.2	51680.7	48993.9	62942.5	70437.3	52901	63447.9	53490.1	68912.7	50182	50197.8	125841	98095.8	69338.6	59740.5	69065.8	25153.8	21845.8	34885.2	59358.3	57169.2	81387.2	70677.6	34123.4	66188.2	119010	69595.7	180761	83482.3	52913.4	93886.2	122535	93515.5	89156.5	86434.4	70525.1	32350.9	1.61172	1.08775	1.4817	0.0120681	0.0471387
Q15691	MAPRE1	Microtubule-associated protein RP/EB family member 1	29349.5	10324.1	4863.78	38799.1	22406.5	15714.5	32112.8	77468.4	33994.4	9953.07	53513.8	21898	29324.9	16760.8	30370	43455.7	44772	54139.8	61722.9	51440.9	32813.6	47358	34450.4	23410.1	54975.9	50409.6	43898	61337.9	32780.8	53577.9	51254.6	49520.3	56885	10803.2	47495.9	50560.7	48124.3	48339.6	42739.9	53618.3	15116.6	18920.3	1.44481	1.61775	0.893099	0.00688715	0.0326186
Q15942	ZYX	Zyxin	1.13538e+06	394171	390573	72065.3	401586	208921	797435	1.24042e+06	617677	373933	1.94183e+06	688635	640548	314128	749012	792019	1.22218e+06	321866	568571	1.12489e+06	289744	1.47561e+06	607053	772195	1.1812e+06	484962	743327	1.89441e+06	646217	486737	147026	210031	45238.9	120112	144370	17804	28455	11922	117054	52826.3	57405.3	352791	0.163681	1.26536	0.129355	5.32342e-09	1.03274e-06
Q16270	IGFBP7	Insulin-like growth factor-binding protein 7	42149.7	62878.3	48925.9	29628.9	39868.6	81346.5	39226.7	41521.3	59706.6	47475.5	43966.2	35022.1	39638.3	60466	54909.5	32259.7	54251	49533.9	35992.2	50103.7	50300.7	70430.7	54418.3	29810.8	52215.1	31822.3	49672.1	20508	104679	124427	98910.3	58339	73969.7	51666.9	51038.3	59223.3	66851.4	95264.1	83172.6	74729	89190.9	77657.7	1.51365	1.11516	1.35734	0.00514223	0.0277109
Q5T749	KPRP	Keratinocyte proline-rich protein	713926	684277	247570	438472	479400	2.09504e+06	179848	605019	711918	1.11358e+06	1.43615e+06	2.28118e+06	417092	2.24827e+06	1.37063e+06	295945	890237	268441	597366	466374	237174	674862	519709	284489	1.27285e+06	529089	376954	155860	313398	313564	304537	3.35729e+06	427956	83594.6	504315	229554	117996	157279	240885	220305	469655	549118	0.55438	0.47904	1.15727	0.0128176	0.0490827
Q6EMK4	VASN	Vasorin	898212	763769	1.03714e+06	474257	643267	673010	788160	773513	993425	772301	814471	468809	482833	591335	510182	163833	300033	416623	325145	210113	218324	434402	379043	515227	365693	391160	440585	463459	189165	464398	709812	487690	680881	843218	795074	537607	590298	504552	687454	976088	383393	655896	0.9186	0.493903	1.85988	9.49009e-08	6.13692e-06
Q6P1M9	ARMCX5	Armadillo repeat-containing X-linked protein 5	147324	233355	70495.2	227316	189501	126342	210358	180292	266306	219744	89288.4	419741	324743	169566	224806	239585	293517	732193	249943	126024	102074	191649	210157	292476	444479	248640	586950	177350	152404	160599	335380	665502	417746	408457	1.30459e+06	397018	352314	116155	578796	633046	325141	569290	2.46172	1.35779	1.81303	0.000600378	0.00561762
Q6UWP8	SBSN	Suprabasin	41301.7	13564.5	50904.1	14670.7	33610.7	59197.6	18552.6	13078	43617.6	60242.4	51552.6	128275	35596	49965.1	42983	25251.8	11859.9	50872.3	16516.2	11920.7	62671.4	10761.3	16370.1	4054.07	28707.3	8264.43	10841	11223.4	31912.4	22013.9	16404.3	90332.7	56038.7	7539.65	56622	18930.8	43662	31399.1	49881.2	11246.1	31840	46110.8	0.875055	0.49191	1.77889	0.0123584	0.0479507
Q6UX71	PLXDC2	Plexin domain-containing protein 2	203160	223589	391237	315361	217538	271341	381799	251749	317019	408038	230918	299075	288618	347401	369060	135840	236050	224351	175888	158747	160599	166395	187745	225692	164773	235760	256161	227998	149211	304046	214397	297870	363513	354297	275034	195623	213100	258758	336200	482514	151132	348386	0.966259	0.666369	1.45004	0.000231927	0.00245421
Q7L014	DDX46	Probable ATP-dependent RNA helicase DDX46	123150	127510	201539	202219	206241	154323	273859	247169	297513	364849	170407	235925	223277	176021	322307	250794	144879	117592	330331	141649	124649	312104	403476	169504	152220	114606	184885	190475	158936	149672	279684	263591	228193	309249	291307	253022	227136	260826	292663	404566	239432	239689	1.23611	0.885597	1.3958	0.00867991	0.0376993
Q86UD1	OAF	Out at first protein homolog	122621	147229	61848.9	106336	100063	160304	90693	135234	151321	137625	160495	91473.8	61742.2	137754	83124.2	139420	217768	168178	156760	116194	132551	154879	197277	141567	228953	297704	158349	253754	289456	255813	248128	145231	245451	211606	133292	261198	205193	290299	282001	163213	158285	140689	1.77687	1.6641	1.06777	1.15176e-05	0.000231147
Q86UX7	FERMT3	Fermitin family homolog 3	185473	221434	151224	127295	220005	178915	451520	935428	199527	149742	902755	233953	327964	164606	129025	280921	381365	51324.6	90526.1	105410	170137	561025	155577	106191	421937	110984	196556	887677	229449	228734	146272	122242	117800	34604.9	128861	117368	150363	147884	39051.2	191124	139583	110447	0.394639	0.868733	0.45427	0.00980327	0.0408933
Q86YW5	TREML1	Trem-like transcript 1 protein	2.41e+06	1.7974e+06	1.51742e+06	1.16047e+06	1.49718e+06	1.25882e+06	2.27319e+06	2.34533e+06	2.4149e+06	2.25647e+06	3.90389e+06	1.84381e+06	2.10069e+06	1.63682e+06	1.08354e+06	1.32203e+06	2.92839e+06	2.1355e+06	1.87783e+06	3.1286e+06	389666	2.23284e+06	1.58702e+06	2.05445e+06	1.93473e+06	1.25581e+06	1.50261e+06	1.81204e+06	1.94551e+06	1.8086e+06	1.48316e+06	1.54119e+06	531378	1.16592e+06	786385	229732	643824	323318	1.86855e+06	1.03918e+06	535520	2.09335e+06	0.518709	0.946294	0.548147	0.000428122	0.00429598
Q8NBP7	PCSK9	Proprotein convertase subtilisin/kexin type 9	667276	354627	471622	319363	333767	318690	333074	226946	490047	165437	516790	361400	259032	201803	433579	98939.4	173593	471431	282012	155170	117416	112811	236011	446984	229544	141462	229002	112514	93572.8	207066	361682	276482	662075	339185	352505	478028	502126	229008	257726	495412	250729	225303	1.01547	0.569827	1.78207	0.000178339	0.0019801
Q8WZ42	TTN	Titin	99939.8	285012	160548	187586	146662	106396	177603	56507.5	215376	125578	294932	116137	75850.9	85366.8	102985	103288	395010	649272	796321	869905	128815	490520	313898	253840	935419	215717	477413	87022.6	235992	252906	415319	82982.8	503939	23519.4	437545	335783	481539	319841	177670	718857	799474	386855	2.61758	2.7746	0.943406	0.00545677	0.0288713
Q92945	FUBP1	Far upstream element-binding protein 2	1.85302e+06	804236	1.47144e+06	1.46415e+06	898305	1.24983e+06	1.89878e+06	1.62609e+06	2.01601e+06	2.53975e+06	1.2541e+06	1.77521e+06	1.51761e+06	1.66504e+06	1.13911e+06	1.43534e+06	331567	519370	1.25529e+06	237058	893061	1.14554e+06	1.43305e+06	1.139e+06	933930	563414	1.31079e+06	922805	655853	1.11298e+06	1.57423e+06	974697	1.25252e+06	3.62495e+06	1.43505e+06	1.66075e+06	1.37031e+06	2.86195e+06	1.88077e+06	2.24473e+06	1.38326e+06	1.33742e+06	1.1652	0.599372	1.94403	0.000127809	0.00145853
Q92954	PRG4	Proteoglycan 4	1.68165e+06	1.8087e+06	401806	708059	1.07298e+06	715465	1.34608e+06	836368	2.01601e+06	820789	1.74967e+06	713009	725492	608438	1.03724e+06	453706	3.0131e+06	2.36907e+06	4.11285e+06	1.98613e+06	614787	990215	4.79658e+06	2.11832e+06	1.63943e+06	3.30412e+06	1.55589e+06	1.16817e+06	2.38891e+06	2.84793e+06	588918	1.2996e+06	1.42678e+06	598621	830012	1.42519e+06	1.6195e+06	826042	1.44111e+06	1.49649e+06	1.17562e+06	1.00791e+06	1.05714	2.05392	0.514693	0.00416839	0.023327
Q969E1	LEAP2	Liver-expressed antimicrobial peptide 2	127463	70539.8	105406	54702.9	147940	116022	160474	164472	122231	113768	80075.7	147199	73587.8	101632	370373	76243.6	251779	276199	356520	338356	81998	148390	426483	204555	204941	617563	269845	194811	182536	404267	268854	195783	299058	486385	176619	212863	182163	163525	174691	176561	86374.5	215203	1.68599	2.06274	0.817353	0.00109467	0.00838291
Q96IY4	CPB2	Carboxypeptidase B2	1.00554e+06	1.08743e+06	977833	970983	906623	784766	656605	1.1883e+06	1.30448e+06	784842	1.07205e+06	1.23493e+06	814717	1.0818e+06	650265	760551	704495	1.27907e+06	822213	704569	1.45593e+06	1.25233e+06	1.14807e+06	1.10706e+06	857369	937510	900508	802222	667999	605001	1.63928e+06	891389	1.42678e+06	1.34611e+06	913179	1.94344e+06	1.86979e+06	1.71033e+06	1.84413e+06	1.53519e+06	1.41513e+06	1.00791e+06	1.51009	0.964448	1.56576	7.07679e-05	0.000936066
Q96NZ9	PRAP1	Proline-rich acidic protein 1	45090.9	70757	60314.4	44069.6	102270	61266.7	77368.8	50780.4	162536	83785.2	79568.4	64531.9	106535	79705.3	142322	21418.2	249475	221765	186088	64821.9	8325.71	48162.8	81967.2	191596	109771	188374	157973	97066.8	101775	132266	322766	101376	300016	187879	401225	253377	133605	267644	250875	353263	104321	231946	2.95342	1.51177	1.95361	0.000375078	0.00382975
Q99439	CNN2	Calponin-2	105219	56201.2	66288.3	50517.1	78745.9	77092.5	164339	335710	138010	62879.6	433680	110234	118340	81901.2	12943.7	127183	116215	26671.2	30215.5	123292	126268	229939	98452.4	121613	214785	53757.5	115787	492410	71717.8	92512.6	24515.3	27329.3	54992.3	40921.5	66822.8	57061	53497.8	52799.4	71037.5	85999.7	56862.7	18449.2	0.403181	1.0786	0.373801	0.0117253	0.0466009
Q99969	RARRES2	Retinoic acid receptor responder protein 2	380370	500217	401870	352457	420025	431495	219129	318070	494808	345765	462765	389340	271074	525054	309566	299709	1.4763e+06	365777	519289	624379	250831	384126	578931	929075	525297	765439	359585	476335	624876	555361	1.09816e+06	298156	750739	907904	534079	486956	614945	683101	870916	480390	360257	616330	1.65363	1.5004	1.10213	0.00591566	0.0299384
Q9BQE3	TUBA1C	Tubulin alpha-1C chain	381130	629116	475549	290869	444128	198349	493070	404060	116781	323357	361548	390140	854654	249695	221915	217705	224240	297948	231278	625555	504418	597500	280475	367969	387096	220071	264657	290409	276832	330718	247903	465591	182113	74007.6	615012	124202	182074	147969	264216	183530	213174	156877	0.612035	0.877023	0.697855	0.0120243	0.0471387
Q9BUN1	MENT	Protein MENT	208783	298061	295411	233013	232719	301355	400039	284007	347816	500789	278548	285248	242771	300064	353634	139022	138197	173773	119330	105653	70448	167389	130751	365634	241288	113268	169013	105591	118254	213617	336830	252691	279458	181422	153910	373248	321809	247114	218441	201299	264509	285444	0.853792	0.519748	1.6427	4.70487e-07	1.82549e-05
Q9BXN1	ASPN	Asporin	13590.5	23693.4	53561.3	25440.3	48862.6	24024	21163.3	22560.3	25644.5	41937.1	21860.1	32448.2	15347.9	27150.5	36986.2	19395.1	82152.3	81088.9	68265.3	73161	11682.1	65001.7	33466.7	46850.3	49059.4	45515.1	48139.1	34123.8	44987.3	62191.4	42027.4	51955	46653.9	16842.3	37540.3	63494.1	37081.7	39022.6	45561.9	31872.9	15695.2	51298	1.37888	1.76176	0.782672	0.0112991	0.0453523
Q9H299	SH3BGRL3	SH3 domain-binding glutamic acid-rich-like protein 3	88022.3	37904.3	93968.8	8018.6	83654.7	61024	79304.1	93478.4	81076.6	21917.6	122148	84378.1	82227.3	38368.6	45715.9	14512.8	98598.8	29451.9	45425.9	31080.7	59620	29884.3	30234.5	23496.2	28682.6	61268.5	68612.9	89640.3	48010.5	26304.7	30864.1	20250.2	8760.46	19124.3	42673.6	5631.29	9817.07	43750.1	19163.3	53455.1	11442.2	42193.6	0.375934	0.670603	0.560591	0.00105219	0.00834552
Q9H4A9	DPEP2	Dipeptidase 2	130818	111153	110778	117057	85227.5	103608	127239	98401.2	155793	117699	163177	50879.7	95594.3	93395.2	112860	69719.2	37723.2	99732	68927.1	33137.2	79820.3	54567.7	34042.8	62372	73352.6	78546.6	82448	75477.3	28623.4	52188.2	56152.8	120858	122017	83775.6	89849.2	58685.6	81912.8	50411.9	84537.5	145993	60628.6	72404.7	0.767191	0.556067	1.37968	5.49757e-05	0.00078291
Q9H4G4	GLIPR2	Golgi-associated plant pathogenesis-related protein 1	47420.5	94077.9	89052.7	52495.1	59574.9	102009	73590.8	54984.8	65217.4	94740.5	58950.5	85297.1	84959.8	98847.7	67994	110271	195807	99187.2	68495.3	98988.4	72849.5	96517.1	102106	97663.9	75630.5	102527	143752	99941.9	97846.6	104542	161421	80688.7	144916	76915.8	81630.9	79773.2	73330.6	90230.1	109884	165282	74803.2	91633.3	1.36213	1.38692	0.982128	0.00405344	0.0229039
Q9HCU0	CD248	Endosialin	56735.9	113382	89339.5	87351	37002.9	97526.2	166215	40711	157791	125286	84709.8	92331.4	75688.3	107225	161126	49489.8	60825.4	80890.8	94845.9	62020.3	32232.9	103883	52561.7	107071	102808	99852.2	82000.2	63035	51662.8	89896.3	227356	123469	141793	111733	153253	107663	70061	78590.1	106795	167205	78347.7	118372	1.24348	0.759219	1.63784	0.00890033	0.0383703
Q9NR12	PDLIM7	PDZ and LIM domain protein 7	235218	126966	91069.7	75856.6	93027	116698	191165	414910	224057	109717	561777	115557	191382	103146	173933	93364.7	228290	119721	73733.2	98384.7	46253.6	199469	120814	168918	281834	142882	145634	201152	100787	52822.2	60529.1	43070.8	89543.3	88637	91538.2	71424.6	72776.6	93178.8	101489	111075	74944.3	71471.9	0.42914	0.734316	0.584409	0.00240643	0.0159153
Q9NZP8	C1RL	Complement C1r subcomponent-like protein	2.65636e+06	2.29479e+06	1.78182e+06	1.2147e+06	1.25596e+06	1.62747e+06	1.99684e+06	1.17787e+06	2.23163e+06	2.79372e+06	1.73956e+06	1.9896e+06	1.66937e+06	1.69326e+06	1.75034e+06	1.33462e+06	840203	2.10213e+06	1.17364e+06	856613	1.25284e+06	1.01934e+06	1.6107e+06	1.41576e+06	1.21175e+06	1.64596e+06	1.56655e+06	1.55318e+06	941085	1.11298e+06	1.02786e+06	1.39956e+06	2.13473e+06	2.02446e+06	859934	2.66192e+06	2.0023e+06	2.31465e+06	1.5266e+06	1.23823e+06	1.4845e+06	1.82199e+06	0.919192	0.704522	1.3047	0.00572227	0.0295226
Q9UBE0	SAE1	SUMO-activating enzyme subunit 1	19591.8	31923.3	71066	47716.7	37472.3	21020.7	31702.6	86963.4	22480.3	11314.6	14477	39877.3	37244.6	34895.2	48350.3	51355.3	77700.9	107772	80355.5	23495.8	237691	45628.6	67990.8	68514.4	23785.4	77557.9	31683.6	62908.2	41384.2	68677.2	79458.2	58059	110153	80727.1	639178	121969	154165	90007.3	72889.6	87438.4	91398.4	460259	4.59836	1.91783	2.39768	1.26091e-05	0.000244616
Q9UBR2	CTSZ	Cathepsin Z	89109.1	111520	148678	104075	78748.2	122388	195424	110750	184730	216284	207574	113196	74459.7	105094	95534.1	85551.6	65899.7	107061	35932.4	52748.1	93049.9	88556.5	80387.1	182658	73296.9	105469	41731.9	10144.2	10832.2	57914.1	105959	78473.5	122908	54046.9	248920	110641	124918	63410.5	186126	127372	78675.7	48941.4	0.862291	0.557444	1.54687	0.00335396	0.0197172
Q9Y287	ITM2B	Integral membrane protein 2B	131936	121398	174513	99184.7	74537.8	90947.1	164036	106763	229031	131728	213473	110033	91801.9	133976	118456	41711.6	37785.7	130444	113081	32766.7	101974	66935.5	68119.8	92483.5	72888.9	21000.9	67604.8	42817.4	55906	74511.9	184545	105243	166573	150658	110797	127949	157105	209327	79440.7	140160	169934	96556.3	1.06579	0.512112	2.08117	1.92256e-06	5.59465e-05
Q9Y490	TLN1	Talin-1	117697	272289	101233	55166.2	147258	122019	202496	294395	125149	91181.9	341013	116929	156747	112854	84431.6	168606	256623	36516.8	112366	131386	326227	228557	104944	110669	185879	144582	129281	286263	84720.4	171519	82704.6	91552.4	29191.7	46013.5	87743.9	68569	32877.3	119463	90674.2	306088	57242	86958.7	0.5869	1.05865	0.554387	0.00677917	0.0326073
Q9Y5C1	ANGPTL3	Angiopoietin-related protein 3	34677.9	8323.97	23838.2	16808.9	14064.7	33424.2	18222	32394.9	34290.3	17946.6	26034.9	27800.6	55912.1	38076.6	43078.3	36069.8	41687.7	39052.8	15514.6	48928.1	29314	22350.7	22258.4	22008.2	37034.9	39153.3	39909.2	17174.5	31082.9	27217.4	49668.9	52885.1	53210.5	42956.8	30131.7	109712	35487.3	123931	43710.6	42355.9	22352.7	34660.3	1.88595	1.10323	1.70948	0.00301889	0.018302
