# Supplementary material for: Quantitative proteomic analysis reveals potential serum diagnostic markers for colorectal adenoma
Source: Front Mol Biosci. 2025 Nov 24;12:1628587. doi: 10.3389/fmolb.2025.1628587 (PMC12682900; doi:10.3389/fmolb.2025.1628587)
Supplement: Supplementary file 2 [file Table3.xlsx]

## Sheet: Sheet1
Category	Term	Description	LogP	Log(q-value)	Proteins	InTerm	Count
BP	GO:0006954	inflammatory response	-10.3557	-6.71137	C4B,CLU,ELANE,FCGR3B,HYAL1,ITIH4,S100A8,S100A9,SAA4,CCL14,PRDX2,THBS1	12/577	12
BP	GO:0050878	regulation of body fluid levels	-8.39022	-4.92171	APOE,SERPING1,FLNA,GP1BA,GP5,PRDX2,THBS1,TLN1,FERMT3	9/370	9
BP	GO:0030036	actin cytoskeleton organization	-8.11849	-4.81656	CFL1,FLNA,PFN1,TLN1,TMSB4X,TPM3,HSP90B1,ZYX,TAGLN2,PDLIM1	10/546	10
BP	GO:0030193	regulation of blood coagulation	-7.17045	-4.10587	APOE,SERPING1,GP1BA,PRDX2,THBS1	5/69	5
BP	GO:0051129	negative regulation of cellular component organization	-5.88682	-3.23368	APOA2,APOA4,APOD,APOE,CLU,FLNA,PFN1,THBS1,TMSB4X	9/730	9
BP	GO:0006979	response to oxidative stress	-5.82647	-3.19915	APOA4,APOD,APOE,HBA1,HYAL1,PRDX2,PDLIM1	7/375	7
BP	GO:0098609	cell-cell adhesion	-5.79006	-3.17101	APOA4,FLNA,S100A8,S100A9,TLN1,SPARCL1,PDLIM1,FERMT3	8/551	8
BP	GO:0043085	positive regulation of catalytic activity	-5.60284	-3.05008	APOA2,APOA4,APOE,ELANE,S100A8,S100A9,THBS1,TMSB4X	8/584	8
BP	GO:0045087	innate immune response	-5.60102	-3.05008	APOA4,SERPING1,C4B,CLU,LCN2,S100A8,S100A9,ZYX,APOL1	9/791	9
BP	GO:0006869	lipid transport	-4.83917	-2.41492	APOA2,APOA4,APOD,APOE,CLU,APOL1	6/350	6
BP	GO:0030335	positive regulation of cell migration	-4.49917	-2.14706	FLNA,MCAM,PFN1,CCL14,THBS1,TMSB4X,FERMT3	7/600	7
BP	GO:0043410	positive regulation of MAPK cascade	-3.17054	-1.13684	APOE,ELANE,RAP1B,PRDX2,THBS1	5/464	5
KEGG	hsa04611	Platelet activation	-5.86131	-3.22018	GP1BA,GP5,RAP1B,TLN1,FERMT3	5/126	5
KEGG	hsa04510	Focal adhesion	-4.85008	-2.41523	FLNA,RAP1B,THBS1,TLN1,ZYX	5/203	5
