# Supplementary material for: Quantitative proteomic analysis reveals potential serum diagnostic markers for colorectal adenoma
Source: Front Mol Biosci. 2025 Nov 24;12:1628587. doi: 10.3389/fmolb.2025.1628587 (PMC12682900; doi:10.3389/fmolb.2025.1628587)
Supplement: Supplementary file 3 [file Table6.xlsx]

## Sheet: ELISA2
FLNA (ng/mL)
H	A	B
1.4404	0.74249	0.212135
1.66067	1.04166	0.22477
1.82536	1.15979	0.528811
1.89315	1.55728	0.553719
1.93969	1.66067	0.627815
2.03698	1.71963	0.767072
2.07758	1.73561	0.784965
2.1079	1.77801	0.808724
2.20818	1.79909	0.814647
2.42021	1.93969	0.885183
2.56567	1.96542	0.908479
2.71891	1.97568	0.914286
2.76644	2.0166	0.943222
2.78067	2.14313	1.22394
2.80907	2.15317	1.24031
2.85159	2.24301	1.26206
2.95032	2.25294	1.26749
3.09032	2.2579	1.29992
3.33962	2.51739	1.31606
3.45857	2.59935	1.34821
3.47681	2.676	1.36421
3.53146	2.98309	1.36953
3.56327	3.17841	1.46973
3.67657	3.26609	1.52176
3.70369	3.2845	1.62445
3.75333	3.2891	1.64985
3.95999	3.30289	1.6953
4.02707	3.49049	1.70033
4.26305	3.58144	1.84933
4.40037	3.59051	2.20309
4.43574	3.59505	2.36444
4.83608	3.9107	2.45513
5.7672	4.76592	2.76042
5.94011	5.21607	2.99204
6.29382	5.38136	3.13499
7.17511	5.47255	3.15527
73.6574	5.9833	3.20154
	6.48327	3.32585
		3.52806
		3.74314
		3.87269
		4.56903
		5.59399
		5.96602
		6.34121
