# Supplementary material for: Quantitative proteomic analysis reveals potential serum diagnostic markers for colorectal adenoma
Source: Front Mol Biosci. 2025 Nov 24;12:1628587. doi: 10.3389/fmolb.2025.1628587 (PMC12682900; doi:10.3389/fmolb.2025.1628587)
Supplement: Supplementary file 4 [file Table4.xlsx]

## Sheet: comb_aov
UniprotID	GeneName	ProteinName	cohort 1_H1	cohort 1_H2	cohort 1_H3	cohort 1_H4	cohort 1_H5	cohort 1_H6	cohort 1_H7	cohort 1_H8	cohort 1_H9	cohort 1_H10	cohort 1_A1	cohort 1_A2	cohort 1_A3	cohort 1_A4	cohort 1_A5	cohort 1_A6	cohort 1_A7	cohort 1_A8	cohort 1_A9	cohort 1_A10	cohort 1_B1	cohort 1_B2	cohort 1_B3	cohort 1_B4	cohort 1_B5	cohort 1_B6	cohort 1_B7	cohort 1_B8	cohort 1_B9	cohort 1_B10	cohort 2_H1	cohort 2_H2	cohort 2_H3	cohort 2_H4	cohort 2_H5	cohort 2_H6	cohort 2_H7	cohort 2_H8	cohort 2_H9	cohort 2_H10	cohort 2_H11	cohort 2_H12	cohort 2_H13	cohort 2_H14	cohort 2_H15	cohort 2_A1	cohort 2_A2
P01624	IGKV3-7	Probable non-functional immunoglobulin kappa variable 3-7	1.71914e+07	4.97044e+06	3.51387e+07	7.96012e+06	2.66528e+07	1.73216e+07	1.17521e+07	1.31056e+07	1.50319e+07	2.21737e+07	9.24447e+06	2.09856e+07	1.31432e+07	2.55167e+07	1.2757e+07	2.34998e+07	1.1727e+07	2.82589e+07	2.60894e+07	2.88328e+07	1.14321e+07	2.35534e+07	1.65047e+07	1.41361e+07	1.53978e+07	1.13773e+07	2.83002e+07	1.33379e+07	1.49095e+07	1.81422e+07	2.67667e+07	2.40292e+07	2.63732e+07	3.18061e+07	2.10494e+07	1.86862e+07	1.92886e+07	3.00337e+07	1.32154e+07	1.39763e+07	1.35489e+07	1.08229e+07	1.3044e+07	1.99043e+07	1.81562e+07	3.65256e+07	5.90039e+06
A0A075B6H9	IGLV4-69	Immunoglobulin lambda variable 4-69	268242	240232	1.03878e+06	326910	1.07945e+06	353310	335411	248596	279034	381447	321747	519694	189586	178353	104344	165613	162985	313913	201278	435835	242250	424374	187843	123510	334674	179461	434878	126873	207870	249756	184856	304645	532164	638250	151071	447575	263906	259149	230433	211857	113138	121763	135111	354328	212090	873214	179424
A0A075B6I0	IGLV8-61	Immunoglobulin lambda variable 8-61	1.16225e+06	332510	3.10114e+06	104496	3.82899e+06	2.56862e+06	1.66972e+06	1.53312e+06	817780	1.14425e+06	783722	1.82722e+06	653167	1.29466e+06	1.64129e+06	1.60317e+06	490708	2.62215e+06	1.71025e+06	2.39809e+06	932880	2.79702e+06	1.28079e+06	469336	992004	1.40998e+06	3.1364e+06	791788	210739	912293	1.97725e+06	40315.4	1.14645e+06	4.44277e+06	1.00866e+06	1.22136e+06	299112	920184	1.07128e+06	2.86599e+06	675377	203245	1.31885e+06	1.22521e+06	1.30119e+06	5.68798e+06	637847
A0A075B6K0	IGLV3-10	Immunoglobulin lambda variable 3-10	1.74254e+06	1.00264e+06	4.18223e+06	1.28331e+06	3.33717e+06	1.85891e+06	1.46616e+06	1.58997e+06	1.60958e+06	2.93497e+06	1.23004e+06	2.86414e+06	1.72039e+06	3.03457e+06	1.26709e+06	2.48871e+06	875180	3.53228e+06	2.2125e+06	2.93216e+06	1.27783e+06	1.9472e+06	1.34187e+06	1.4612e+06	1.69195e+06	1.09261e+06	3.00771e+06	1.35911e+06	1.71745e+06	1.59144e+06	1.69235e+06	1.90161e+06	1.79814e+06	2.69901e+06	1.9528e+06	1.47607e+06	2.02661e+06	3.07197e+06	1.13685e+06	1.39789e+06	1.4114e+06	1.52036e+06	1.84304e+06	1.7409e+06	2.06498e+06	4.14652e+06	1.16873e+06
P01615	IGKV2-28	Immunoglobulin kappa variable 2-28	166003	45332.9	394966	49230.5	369516	145348	101974	76274.5	85041.7	130161	125418	262767	131846	186856	81076.2	139585	66384.7	187469	116632	145401	81317.9	142384	60740.7	55826.6	62843	56960.2	157233	76763	105273	47001.1	122788	153418	192709	299452	109459	116904	113427	252611	94203.8	75472.6	109393	107440	109918	159783	60525.5	172469	47594.2
A0A075B6S5	IGKV1-27	Immunoglobulin kappa variable 1-27	148046	53752.8	369530	65371.3	274850	118073	87573.8	99961.3	84958.2	124222	77101.9	168744	72342.6	134378	72035.6	166083	46666.7	253765	105235	112525	67145.3	158878	81862.2	59020.9	94939.9	51853.9	278549	97398.4	61533.9	104662	146166	155003	117756	230416	118742	61791.6	143655	85624.5	56159.6	98230.1	33777.8	103503	159921	129608	36324.4	266373	130329
A0A075B6S9	IGKV1-37	Probable non-functional immunoglobulinn kappa variable 1-37	145978	32924.1	213958	47811	437428	123866	112688	108278	80884.7	156065	56604.1	208651	51771.8	116830	72595.9	134544	49507	206559	124019	203138	34210.5	190650	65849.7	69512.3	113229	61299.5	212145	112322	87885.6	107994	69659.3	130920	291169	400263	130753	67717.5	112358	96653.5	77335.9	124372	65857.6	66289.7	35004.9	212416	6348.33	360585	73855.1
A0A075B7D0	IGHV1OR15-1	Immunoglobulin heavy variable 1/OR15-1 (non-functional) (Fragment)	1.65809e+06	339786	2.53418e+06	550714	4.70899e+06	1.09311e+06	969142	878600	849695	1.36412e+06	622177	1.85127e+06	575288	1.36777e+06	554471	667063	423636	1.28876e+06	1.37766e+06	1.85827e+06	694746	1.64636e+06	1.21248e+06	737033	1.30154e+06	476568	1.44397e+06	638113	810627	1.47721e+06	1.65714e+06	1.38079e+06	1.23879e+06	3.63477e+06	1.46093e+06	1.20292e+06	915517	773693	545332	889848	445690	439953	1.48364e+06	1.15953e+06	1.00985e+06	5.7848e+06	613405
A0A075B7F1	IGHV3OR16-17	Immunoglobulin heavy variable 3/OR16-8 (non-functional) (Fragment)	63411	12365.4	247409	19854	110955	51584.6	33918.2	35099.2	45188.5	74334.1	25921.5	85614	30089.8	81006.9	53529.5	100860	28083.4	131624	77458.5	96552.6	28056.2	93178.3	35437.3	32816.1	49242.8	31321.1	114013	35844	44190.5	68595.2	41120.1	32958	24901.3	97571.4	50188.4	30506.7	51766.9	36984.3	16103.5	41523.5	68759.2	22933.1	31610.6	53190.4	25433.1	115782	50136.3
A0A087WSY6	IGKV3D-15	Immunoglobulin kappa variable 3D-15	2.18873e+06	899188	6.33336e+06	1.07984e+06	8.31935e+06	2.44114e+06	1.56462e+06	1.85836e+06	1.68324e+06	3.70326e+06	2.12557e+06	3.81721e+06	1.45358e+06	3.45668e+06	1.26628e+06	2.89165e+06	935465	5.42026e+06	2.82196e+06	3.8232e+06	1.43234e+06	3.51007e+06	1.72713e+06	1.5916e+06	2.49384e+06	1.78466e+06	5.80047e+06	1.89437e+06	2.74096e+06	2.72159e+06	2.34334e+06	3.23652e+06	5.22478e+06	6.5297e+06	2.30718e+06	1.96315e+06	3.07078e+06	4.90247e+06	3.5399e+06	1.77019e+06	1.89126e+06	948626	1.54278e+06	1.43643e+06	1.73379e+06	4.33321e+06	949610
A0A087WSZ0	IGKV1D-8	Immunoglobulin kappa variable 1D-8	195328	24155.2	543118	38645.4	379932	114906	85105.6	76895.6	93328.9	209976	90383.8	363597	64034.6	268432	131393	185567	37337.6	316028	172884	227972	57940.9	236566	76068.4	67824.4	51872.8	33048.1	185716	137455	120331	171489	138379	156183	135948	339922	74476.4	66024	390041	256111	107644	46967.2	90071.3	18899.6	352732	173987	223207	282680	83943.1
P01614	IGKV2-40	Immunoglobulin kappa variable 2-40	166259	73916.2	397767	83017.3	306921	121843	106096	111495	91486.4	230473	95164.7	526087	46673.6	141845	104069	109822	72026.1	336683	176966	227855	92819.6	252202	98352.2	96807.2	168673	119124	284777	90171.6	71782.5	145347	163322	182732	254619	352126	136984	81192.3	70476.6	262171	61970.7	141857	108608	44569.4	114306	101619	97860.2	277437	50481.7
P04433	IGKV3-11	Immunoglobulin kappa variable 3D-11	1.5502e+07	5.83905e+06	3.56935e+07	5.73103e+06	2.64027e+07	1.22888e+07	8.94353e+06	1.13154e+07	7.74908e+06	1.71707e+07	9.47998e+06	1.96355e+07	8.89939e+06	1.41403e+07	8.9841e+06	1.52949e+07	6.67378e+06	2.23591e+07	9.64851e+06	1.7371e+07	1.07728e+07	2.00585e+07	1.31287e+07	9.61588e+06	1.59433e+07	1.04912e+07	2.65897e+07	1.11796e+07	1.19429e+07	1.68312e+07	1.9195e+07	1.84523e+07	1.73685e+07	2.503e+07	1.44126e+07	1.25442e+07	1.10317e+07	1.4418e+07	8.99425e+06	1.44523e+07	9.13334e+06	8.29194e+06	1.32943e+07	1.35825e+07	9.6769e+06	3.09405e+07	5.93791e+06
A0A0A0MS15	IGHV3-49	Immunoglobulin heavy variable 3-49	1.20065e+06	530854	4.29389e+06	821643	3.27102e+06	1.66326e+06	1.64398e+06	953025	787326	2.61008e+06	1.11504e+06	2.01594e+06	968640	1.86596e+06	1.01813e+06	1.5751e+06	701910	2.95464e+06	1.89614e+06	4.05893e+06	640793	1.89106e+06	741966	554931	1.27138e+06	738268	3.40895e+06	963143	568871	2.0916e+06	2.47839e+06	2.58072e+06	1.35713e+06	2.80639e+06	1.65733e+06	2.46547e+06	2.2802e+06	973094	635924	1.48326e+06	749365	783701	1.01247e+06	1.58489e+06	1.57228e+06	4.03958e+06	259834
A0A0A0MT36	IGKV6D-21	Immunoglobulin kappa variable 6D-21	250045	84804	641947	111283	444262	200160	101478	72039.7	127671	207519	139415	269430	153858	221627	59447.9	217213	67391.5	340402	47923.2	289385	176514	379972	99831.9	96597.5	103072	55964.5	73854.6	121143	86703.9	100314	147951	113253	139787	333592	371364	90806.5	180148	258462	148339	143520	120311	82838.3	129147	85550.6	231160	337832	39655.7
A0A0A0MT96	IGKJ3	Immunoglobulin kappa joining 3 (Fragment)	208313	75115.9	782794	57820.3	677748	141772	146279	187797	89007.9	294939	72348.5	459139	170972	289961	232943	251007	115057	406197	121667	269895	148273	559972	208983	146513	213975	80322.1	422005	96780	172023	226883	249293	336681	340562	510488	274633	136463	244629	250167	116759	300191	137362	115207	342490	151990	86154.6	219879	211552
A0A0B4J1U7	IGHV6-1	Immunoglobulin heavy variable 6-1	3.10442e+06	1.36699e+06	8.908e+06	831833	9.15192e+06	3.13724e+06	2.87766e+06	2.61473e+06	2.29501e+06	4.11878e+06	1.23173e+06	3.87963e+06	1.81519e+06	3.6518e+06	1.39752e+06	2.49131e+06	1.09466e+06	4.24284e+06	2.52517e+06	3.52283e+06	1.36143e+06	6.01849e+06	2.23421e+06	1.83901e+06	2.09543e+06	2.24768e+06	3.94671e+06	1.93917e+06	2.97554e+06	2.25486e+06	3.95209e+06	3.76505e+06	3.83538e+06	7.49442e+06	4.0795e+06	2.33197e+06	1.96418e+06	1.71427e+06	1.83468e+06	2.62542e+06	726458	1.65888e+06	2.36046e+06	2.3478e+06	1.18929e+06	4.66211e+06	1.53222e+06
A0A0B4J1V0	IGHV3-15	Immunoglobulin heavy variable 3-15	382535	131906	790786	150516	1.08763e+06	395486	261115	235982	158458	522081	174192	521547	170648	420058	253264	467447	120918	686685	329613	472963	158223	537915	251271	164915	166057	140658	517295	229856	216017	367136	288732	192692	202473	897843	435800	316243	439519	400325	247292	255335	160193	162719	296379	423379	189835	731985	138429
A0A0B4J1X8	IGHV3-43	Immunoglobulin heavy variable 3-43	390024	108116	997051	149916	1.03852e+06	303950	263051	143567	236418	443600	187951	390693	230601	82154.1	314409	381570	120133	694784	416143	507522	177414	370278	293525	242723	381297	171568	578935	269930	216182	614050	211720	233577	317247	590257	140229	153229	271917	493129	56377	352803	146403	194822	459793	357884	217497	1.54212e+06	269642
A0A0B4J1Y9	IGHV3-72	Immunoglobulin heavy variable 3-72	274099	89095.8	503814	101587	642681	278130	208953	211165	165038	417091	321816	369810	92417.7	232724	174363	252407	127658	402596	190864	276644	70972.4	246423	108669	80550.5	182084	111483	403909	106180	125372	257062	331785	221989	173967	273142	162230	148190	220478	227292	218449	149367	163802	186804	199582	216763	160203	166728	168355
A0A0B4J2D9	IGKV1-13	Immunoglobulin kappa variable 1D-13	531517	73872	216813	35234.9	417096	380777	85056.6	111143	132307	119590	103709	982140	87659.2	200172	58104.2	80127.1	154348	344627	150283	180139	50377.8	124388	83121.4	200161	181999	14451.8	469291	88162.5	134909	516226	357492	325826	352597	201084	120104	153383	213321	224975	78081.1	77665.3	133658	43851	116370	53940.7	70241.7	294283	153307
A0A0C4DGB6	ALB	Albumin	18925.3	5448.66	32668.3	11912.9	66506	13354.9	9023.25	13176.5	47882.9	6448.68	19818.8	53722.8	57952.7	13408.3	7214.78	16051.9	62146	25701	43050.7	4710.79	20312.8	47558.4	11890.5	56756	24437.3	5363.07	24523.1	48266.3	53457	12490	26133.6	28194.7	9713.99	13912.8	15620.3	12096.3	17590.7	32120.3	10465.6	6225.67	44371.7	4186.11	11718.7	17903.7	41287.7	50265.6	44179.2
A0A0C4DH29	IGHV1-3	Immunoglobulin heavy variable 1-3	325248	124687	865384	87182.8	565587	309349	162488	217190	228109	312772	161891	512217	143526	437368	32873	338294	161489	499758	379399	283467	38709.1	525894	19825	163543	258712	167681	405778	37531.4	18776.3	313194	131743	282946	273064	236814	180283	232970	249383	88844.5	92116.8	220130	41308.7	103726	321635	202660	4.83575e+06	491704	36137.3
A0A0C4DH36	IGHV3-38	Probable non-functional immunoglobulin heavy variable 3-38	358732	120957	547418	165621	849832	210097	231802	279800	175003	517484	276301	518087	175001	270102	171816	181178	138861	792456	295586	543167	212789	491616	193781	146244	299500	200427	596358	277703	296844	449504	254799	198792	650065	613025	387315	440671	570100	463173	211509	214211	171760	225180	373051	585426	199363	827690	150374
A0A0C4DH38	IGHV5-51	Immunoglobulin heavy variable 5-51	2.34927e+06	725758	6.56202e+06	1.00351e+06	6.83794e+06	2.14551e+06	1.31542e+06	1.6358e+06	1.3037e+06	3.16131e+06	1.1491e+06	4.02695e+06	971396	2.29724e+06	1.17007e+06	2.02131e+06	580606	4.63977e+06	1.72028e+06	3.37129e+06	1.3088e+06	3.18172e+06	1.26124e+06	933991	2.19572e+06	989974	4.34037e+06	1.428e+06	777183	2.09317e+06	2.3132e+06	1.43684e+06	1.8704e+06	4.48609e+06	2.43039e+06	2.58684e+06	2.276e+06	2.70948e+06	1.70462e+06	1.59976e+06	1.07453e+06	996225	2.09657e+06	2.04973e+06	842709	7.05429e+06	821210
P01767	IGHV3-66	Immunoglobulin heavy variable 3-66	74248	84357.9	142292	50766.4	118703	95459.8	39886.3	91215.5	48099.4	89381.1	75864.2	95853.6	43604.2	64596.8	23006.4	46300.8	61195.7	124147	66362.5	64724	41137.6	83762.1	33912.7	56350	117955	54539.7	126803	53248.5	94035.9	80448.6	76572.9	99283.2	91908.3	122028	70136.3	29380.4	49549.1	56126.5	38747	57074.4	51619.1	52461.6	75338.9	83843	69584.9	123865	90079.1
P01814	IGHV2-70D	Immunoglobulin heavy variable 2-70D	249654	47937	1.07407e+06	135284	914884	325469	301837	452720	345785	293435	115707	679342	78424.1	455564	113632	242815	84564	569939	650199	997613	135641	283264	145818	114215	519236	140546	588790	215845	210581	441572	670792	501571	315362	536190	751266	304913	385556	174111	8561.97	28913.5	196404	274924	185479	279992	293331	777944	73547.2
A0A0G2JMB2	IGHA2	Immunoglobulin heavy constant alpha 2 (A2m marker) (Fragment)	278281	212486	1.05485e+06	236042	748854	65175.8	46079.7	153153	166128	548056	64693.8	330621	100720	191574	279105	70040.7	28152.6	869135	302592	539301	61855.1	510472	250627	288667	253794	40358	444031	75915.6	250998	205650	378355	149392	197150	339695	343092	705503	322662	282293	3053.71	310233	169422	13996.3	102130	954131	226398	2.60253e+06	230162
A0A0J9YX35	IGHV3-64D	Immunoglobulin heavy variable 3-64D	675920	236597	2.00808e+06	224681	2.36235e+06	578284	555585	670208	391985	924670	329823	649450	392592	931507	462829	1.00257e+06	208690	1.40289e+06	748059	1.02879e+06	343088	1.13643e+06	575652	473926	505689	286683	1.28344e+06	546274	425337	679641	601349	698818	859019	1.43057e+06	717435	1.14489e+06	661677	735401	590464	357162	368646	441493	764303	1.12753e+06	413793	1.15596e+06	114072
A0A1B0GTC6	C3orf85	Uncharacterized protein C3orf85	73153.2	91577.2	110319	59115.2	107125	62976.2	59867.6	51362.4	60090.2	41697.1	109754	37861.6	147156	91063.1	98324.8	103987	112362	75585.7	69944.3	130994	153497	66988.8	98605.7	110717	51839.9	55975.5	91122.6	114609	66279.1	75058.8	21431.5	73768.8	24396.8	78040.9	28185.6	39481	64822.3	64865.7	91164.2	46550.3	85850.9	66944.5	66964.7	78060.6	72309.2	59225.6	182889
A0A3B3ISA6	C4B	Complement C4B (Chido blood group) (Fragment)	1.43788e+06	371244	1.61638e+06	464593	1.90472e+06	826886	747226	444944	573828	723434	698444	1.48501e+06	916900	1.23701e+06	933584	1.16619e+06	555222	741671	1.1856e+06	1.36392e+06	712106	1.22867e+06	432362	608805	1.45299e+06	318538	1.51246e+06	677884	447406	412251	1.99239e+06	1.01443e+06	770409	869851	814379	1.06739e+06	492658	327467	764096	930525	331492	2.34134e+06	787431	910811	621064	929764	487499
A0A8Q3WM02	C3	Complement C3 (Fragment)	193020	108782	317073	149248	135254	305234	341242	140773	321006	91576.2	167309	296276	379296	356606	293994	503010	189622	284667	235551	314928	168368	200536	150502	136127	277051	185143	332961	214746	337905	136119	238457	212006	226493	290306	228367	232989	112836	146970	143287	262306	226276	176896	267786	315202	290229	303391	175212
A0A8V8TMU5	C5	Complement C5 (Fragment)	136782	269029	91005.7	178295	46472.5	95911.5	330542	215148	188252	136733	305286	274763	136877	309582	283386	67196.2	339619	213139	258061	97803.7	397081	332308	568869	554122	380194	452826	174362	555651	470688	188480	329215	291705	281764	364848	262966	250502	244670	344926	230257	195843	164131	166730	205133	265391	171471	564255	135759
A0A8V8TPL1	FCGR3A	Fc gamma receptor IIIa	315877	609483	340873	424396	191009	308661	354753	270760	664398	786060	325459	260693	805722	722194	1.05362e+06	628547	928027	721922	1.03537e+06	1.01561e+06	864004	723506	854922	1.06192e+06	1.08776e+06	1.60059e+06	453010	1.55984e+06	879778	1.43458e+06	1.02933e+06	570450	560969	787778	507264	511677	514799	584785	1.39823e+06	760664	814979	989733	777970	500732	946414	537953	488578
A0A994J6K3	HEG1	Heart development protein with EGF like domains 1	30893.3	69764.9	20692.7	51154	6621.07	32675.2	40933.3	38815.9	49912	39644.6	71888.3	28418.6	54955.1	43371.5	39209.9	57828.5	73389.5	31877.4	42452.8	44712.1	64178.6	37695	55329.9	46140.5	49099.2	69489.7	26028.7	69433.5	80603.4	47372	46004.7	54506.6	60151.1	26812.9	25601.5	10903.3	49673.5	30177.6	44979	57654.6	67194.2	15060.2	42270.7	28734.7	72754.3	17890.8	75847.5
A0AAG2T928	IGKV1-33	Immunoglobulin kappa variable 1-33	1.42222e+07	4.36188e+06	5.12756e+07	6.65153e+06	2.9349e+07	1.4192e+07	8.7633e+06	1.10949e+07	6.70683e+06	1.25351e+07	8.30585e+06	1.96854e+07	7.25295e+06	1.28481e+07	8.37084e+06	1.06456e+07	4.44615e+06	2.09882e+07	1.49277e+07	1.8002e+07	6.50202e+06	2.06115e+07	1.02349e+07	7.96497e+06	1.45505e+07	8.01374e+06	2.55794e+07	6.07113e+06	5.60419e+06	2.0576e+07	1.47842e+07	1.32413e+07	1.73359e+07	4.13723e+07	1.93362e+07	1.19109e+07	1.80634e+07	1.84485e+07	8.09371e+06	9.22597e+06	6.60575e+06	9.82774e+06	9.19847e+06	1.1628e+07	1.27964e+07	3.67494e+07	4.53378e+06
A0M8Q6	IGLC7	Immunoglobulin lambda constant 7	36987.9	5154.32	18659.4	35971.1	101603	24514.6	63216.8	35246.1	66140.4	60247.5	52198.4	21291.8	28862.7	90292.9	56981.5	54958.7	47277.9	47932.2	90255.4	136125	49919.5	35686.2	47879.9	34674.7	64551.9	47668.2	127683	50441.2	21353.5	29871	50073.2	51132.8	118776	13834.4	52506.1	83414.1	67263.4	33341.7	86488.1	51796.7	54310.3	34669.8	33661.9	58222.4	54568.2	86474.2	12669.3
A2NJV5	IGKV2-29	Immunoglobulin kappa variable 2-29	1.03916e+07	3.72538e+06	2.14207e+07	3.7962e+06	2.04802e+07	8.62297e+06	6.58029e+06	7.54403e+06	4.47258e+06	9.5849e+06	6.06926e+06	1.02003e+07	4.4128e+06	9.08604e+06	5.08754e+06	8.69644e+06	3.06445e+06	1.35335e+07	7.37261e+06	1.31723e+07	5.21278e+06	1.27244e+07	4.9539e+06	3.94652e+06	4.24214e+06	3.31353e+06	1.2249e+07	5.12889e+06	5.31067e+06	6.44385e+06	7.72668e+06	8.95047e+06	5.84111e+06	1.18586e+07	9.15136e+06	7.87527e+06	6.34319e+06	8.8653e+06	6.01748e+06	7.28172e+06	3.73173e+06	5.11576e+06	7.43825e+06	9.30964e+06	8.74424e+06	1.89022e+07	2.54712e+06
P30046	DDT	D-dopachrome decarboxylase-like protein	152866	151778	76452.7	130910	55748.9	106858	91589.3	98130.6	129818	27415.6	115134	93760.1	89082.8	142494	115098	133099	395179	69675.2	99573.3	71044.6	318560	98142.5	222085	216662	162489	188892	84504.6	213185	123094	168151	101663	144958	101125	144551	125887	133552	61711.6	119167	187992	116194	165975	86256.7	92056.9	89902.5	126231	86552.9	188823
B1AHL2	FBLN1	Fibulin-1	367288	192206	428642	232566	390975	459589	371441	288508	268505	437455	393104	417191	448721	417294	610391	426446	322129	353560	383812	498616	439215	387645	323298	374864	121375	293679	620111	302961	303660	297879	554515	408490	385382	401898	212878	460864	487051	258226	400718	362521	360870	338395	357724	394609	577397	501988	153989
B7ZKJ8	ITIH4	ITIH4 protein	1.39077e+06	4.85611e+06	421735	3.21838e+06	604842	1.78868e+06	2.46755e+06	1.70388e+06	2.09786e+06	1.42717e+06	3.4998e+06	1.01497e+06	3.68742e+06	1.76335e+06	1.60564e+06	2.01305e+06	3.32294e+06	816425	1.7016e+06	1.56851e+06	2.92124e+06	2.13789e+06	3.8913e+06	3.19803e+06	3.83725e+06	2.5938e+06	655095	3.48796e+06	5.13699e+06	2.91369e+06	1.80613e+06	2.05849e+06	706092	1.41217e+06	1.10353e+06	1.24879e+06	1.35937e+06	571486	1.06576e+06	1.17945e+06	1.26781e+06	1.82072e+06	2.43805e+06	1.16678e+06	4.03749e+06	916353	4.5936e+06
A0M8Q6	IGLL5	Immunoglobulin lambda-like polypeptide 5	5.07014e+07	2.25592e+07	1.68567e+08	3.08866e+07	1.16779e+08	5.28535e+07	3.89506e+07	4.36821e+07	4.08318e+07	6.8881e+07	4.17915e+07	6.43738e+07	3.2683e+07	6.48566e+07	4.62005e+07	5.78111e+07	2.72964e+07	9.88631e+07	6.14196e+07	7.10285e+07	3.32275e+07	7.56467e+07	3.71884e+07	3.47592e+07	4.99736e+07	3.1702e+07	9.06064e+07	3.50842e+07	3.02263e+07	4.77927e+07	5.27914e+07	6.8688e+07	5.82703e+07	1.19461e+08	7.35321e+07	5.55672e+07	6.94078e+07	5.94982e+07	3.05937e+07	3.85644e+07	2.84039e+07	3.36224e+07	4.43928e+07	5.1482e+07	4.8454e+07	1.17257e+08	2.36214e+07
C9IZP8	C1S	Complement C1s (Fragment)	184673	130294	137501	173981	68361.2	122600	133319	173778	108204	201199	175849	183184	129430	123070	169612	78332.3	129622	108372	128208	50270.1	86470.4	63522.1	108788	102511	148137	71035.2	58090.4	55347	120897	95932.9	141424	150407	115924	76008	90328.3	89096.2	180756	95820.6	167446	155600	88169.2	312598	85017.6	74497.1	189526	69715.5	115437
H7BZJ8	AZGP1	Alpha-2-glycoprotein 1, zinc-binding (Fragment)	45578.8	85079.7	57093.8	88415.8	123798	63977.8	100196	86974.3	55174.8	39836.3	88667.3	83246.9	88008	95258.8	77962.4	75056.5	43813.9	22885.9	68805.4	85762.5	84444	75739.3	119720	75626	124010	127988	69933.8	35944.8	68335.7	78633.8	68215.7	107205	25554.7	67355.4	45264	40541.8	39212.4	60151.9	117761	72319.2	113469	54764.7	31141.1	30931.7	22974.2	68587.6	116479
O00151	PDLIM1	PDZ and LIM domain protein 1	325379	765764	120622	1.00195e+06	237056	854364	672791	442448	684092	441492	72833.7	98423.6	33632.1	140550	52690	155211	193288	122522	185794	121251	114375	93399.8	128725	169500	126174	80285.1	167034	139326	207231	173786	438883	220221	156501	139857	252287	192617	616957	946311	368939	175715	1.19797e+06	341690	378585	181654	213733	311905	481845
O00187	MASP2	Mannan-binding lectin serine protease 2	4.15182e+06	9.3855e+06	1.86567e+06	7.73989e+06	1.91635e+06	4.30982e+06	5.51668e+06	5.83985e+06	5.49982e+06	3.55336e+06	5.30472e+06	2.81456e+06	5.40114e+06	4.77564e+06	5.22649e+06	5.03178e+06	8.69361e+06	1.6857e+06	3.69839e+06	3.26327e+06	6.85333e+06	3.97628e+06	8.06142e+06	8.6147e+06	6.22604e+06	6.56437e+06	3.10645e+06	6.89803e+06	6.91086e+06	3.59128e+06	4.68193e+06	6.54781e+06	4.65154e+06	1.12172e+06	4.25274e+06	4.47023e+06	3.35366e+06	7.78569e+06	7.17314e+06	2.84594e+06	8.42307e+06	3.31542e+06	4.25454e+06	3.29222e+06	2.6855e+06	2.14239e+06	7.42521e+06
O00194	RAB27B	Ras-related protein Rab-27B	26205.6	78938.8	18246.6	94102.1	18256.5	55162.1	63912.9	54051.2	79738	60792.7	50346.6	15312.9	13383.6	50533.9	17083.1	11150.2	48850.8	24020.7	41998.4	34543.8	21143.5	33030.4	27506.6	23947.2	46781.9	55148.6	10099.2	15485.4	51309.2	27788.1	29594.9	34526.7	13911.3	36087.6	29921.4	27273.1	74740.6	115532	26280.1	18339.8	114484	32843.1	60638.6	30385.3	12590.9	45016	42734.7
O00391	QSOX1	Sulfhydryl oxidase 1	501726	581868	464855	633406	393744	420026	440057	431680	382717	403394	475624	451385	501661	491108	715825	450881	517640	284367	488137	359966	638976	554956	588950	684072	402707	602398	463358	604138	476655	444287	523537	562726	545970	435934	336875	391156	385341	505703	514522	482251	507957	414595	416384	376428	577327	339232	604300
O14786	NRP1	Neuropilin-1	37067.2	46160.4	26261.5	52285.5	14616.3	29454.4	44848.3	42360.6	19770.7	28840.1	38269.8	40527.2	39771.2	32075.7	66155.5	39141.9	36494.6	17014.4	27214.3	29303.5	74579.3	28143.9	41622.4	57792.2	28245.9	39865.6	26026.2	36806.3	48907.1	22403.7	52436.7	18752.1	27836.8	28480.9	17161.9	28383.4	50365.7	28720.6	43327.6	62581.9	77833.3	27389.5	44018.8	36243.2	25702.9	27872.3	80494.5
O14791	APOL1	Apolipoprotein L1	1.6717e+06	1.92711e+06	1.7757e+06	1.93412e+06	1.43416e+06	1.851e+06	1.86082e+06	1.7577e+06	1.43233e+06	1.09142e+06	3.18089e+06	2.44577e+06	2.42691e+06	1.91778e+06	2.64489e+06	1.47276e+06	2.08895e+06	1.57823e+06	1.38067e+06	1.66097e+06	2.01014e+06	1.80981e+06	2.21918e+06	2.05771e+06	2.48444e+06	1.4058e+06	1.39122e+06	1.74981e+06	2.46853e+06	1.3843e+06	1.65341e+06	1.63829e+06	943432	1.43e+06	1.86201e+06	1.04e+06	1.33444e+06	785243	1.75843e+06	698352	824519	1.89186e+06	2.06704e+06	1.13504e+06	2.9225e+06	1.48261e+06	3.55418e+06
O15204	ADAMDEC1	ADAM DEC1	54022.5	55148.6	107162	50943.2	65085.5	46254.7	50133.4	70958.7	57145	71776	58007.2	49875.2	42742.6	54996.7	48079.2	53069.9	71271.2	40934.5	67951.4	49881.8	31125.7	45336.9	56214.7	52245.8	58481.2	64837.1	47264.3	66321.7	54530.9	45047.7	30705.3	42549.5	63877.2	30084.2	34021.6	54853.6	54959.7	54197.3	55253.1	37825.2	68068.7	37796.8	40992.5	50067.2	38555.7	67212.7	80905.3
O15467	CCL16	C-C motif chemokine 16	31425.8	79596.7	10523.4	83934.6	15721.2	43151.9	31880.3	35867.8	69436.3	24826.7	107312	23473.4	70064.3	63245.8	31015.7	58047	50301.7	20548.6	57580.6	46002.6	40438.5	16928.4	42740.9	56309.7	53901.2	109067	15807.3	79689.1	84325.1	75289.7	31451.2	33742.9	36049.2	19635	39038.2	48127.6	49183.1	69496.1	67023.5	18111.2	71478.8	26131.9	32110	35562.1	24541.2	15619.4	124062
O15511	ARPC5	Actin-related protein 2/3 complex subunit 5	38618.2	93441.9	14025.1	94810.1	12012.5	68571.9	50081.7	57315.6	46104.9	34527.8	59207.3	23719.9	53848.5	28922.7	30063.4	43504.7	69690.4	26534.6	42039.8	34522.4	55796.9	36451.9	46636.6	36122.3	30441.5	32616.2	30623.1	19282.8	58820.5	17929.2	31781.9	84717	53579.5	26360.8	66692.7	63738.1	54535.9	43807.8	69604.2	33495.9	50982.4	46916.5	51578.1	57148.9	28221.5	19189.2	77029.4
O43157	PLXNB1	Plexin-B1	123714	189116	39225.8	137603	19624.5	150274	104413	130047	122958	108271	165763	115872	154660	100258	126431	101230	159616	70507.6	105807	70315.5	190458	112378	124804	118999	127559	134446	76489.3	130656	171552	60172.2	107939	125777	127331	114873	106132	111823	164150	136231	163672	127614	240054	104637	103117	108063	220431	37867.3	86046.4
O43866	CD5L	CD5 antigen-like	2.13405e+06	799778	5.01039e+06	1.32774e+06	4.30779e+06	1.88957e+06	1.28067e+06	1.45267e+06	1.41588e+06	1.64879e+06	1.41979e+06	2.73175e+06	1.56767e+06	2.26718e+06	1.51342e+06	1.42987e+06	722931	3.47294e+06	1.64681e+06	2.49993e+06	1.37449e+06	3.68853e+06	1.5772e+06	1.51364e+06	2.02471e+06	1.115e+06	3.91348e+06	1.28095e+06	1.25734e+06	1.5044e+06	1.45002e+06	1.38108e+06	1.30698e+06	2.68852e+06	1.70083e+06	1.86931e+06	1.78282e+06	2.09284e+06	997966	1.28371e+06	1.47192e+06	1.15138e+06	1.92351e+06	1.91826e+06	1.65676e+06	7.5438e+06	1.06753e+06
O75015	FCGR3B	Low affinity immunoglobulin gamma Fc region receptor III-B	178876	485514	202029	458919	223364	500890	368845	292139	314168	374203	580647	244504	623614	451114	900571	475239	417753	273486	646236	603803	574013	528874	820730	646991	666006	1.26587e+06	318466	1.00559e+06	606061	769449	521597	391609	407004	847300	263272	391884	399591	519543	690257	449000	624352	475984	397381	357363	508446	570999	482985
O75636	FCN3	Ficolin-3	185934	112227	451370	108822	413516	141552	114382	129073	125631	191000	81483.8	316957	110097	176710	122998	154038	84928.5	169980	141289	174757	101138	247161	124017	90021.3	92401.7	102832	262220	91687.2	103487	100296	41419.3	156337	206510	33485.7	140877	118744	92298.4	188964	149458	69163.6	71745.8	91243.6	118641	121399	76506.1	266533	141447
O75882	ATRN	Attractin	219862	76768.7	458761	106686	523009	196926	149923	154334	116618	197246	109416	391406	153983	228335	206517	165746	111642	344422	207840	333236	220040	362953	184271	146577	260916	111417	396845	119362	203738	215406	134857	213116	221092	255258	201431	234994	209936	226431	231500	176971	27455.2	188049	185078	262484	195748	388893	203646
O76076	CCN5	CCN family member 5	16937.8	61702.6	6093.78	34147.1	4298.8	25747.5	27928.7	32176.5	62311	23772	39426.9	24671	41964.7	53607.5	30712.6	44389.8	74448.1	13951.6	35497.2	46555.9	57816.5	20513.5	37915.6	67411.3	52957.2	81266.1	30870	36651.1	55298.2	39569.1	22380.6	31982.7	23242	47287.1	30507	31210.9	53433.7	29790.6	13101.9	35558.3	45574.1	20696.1	32554.3	41141.7	32326.8	14414.8	101902
O95445	APOM	Apolipoprotein M	3.40303e+07	7.07549e+07	1.91697e+07	5.13997e+07	1.74579e+07	3.41048e+07	3.91809e+07	3.59274e+07	4.0935e+07	3.42268e+07	4.08395e+07	2.98143e+07	3.64517e+07	3.17894e+07	3.54533e+07	2.81143e+07	5.47585e+07	1.44027e+07	2.78371e+07	2.49193e+07	4.74787e+07	2.65496e+07	4.15479e+07	4.24505e+07	3.39581e+07	3.86961e+07	1.52214e+07	3.98551e+07	4.4861e+07	2.20757e+07	2.06679e+07	4.18231e+07	1.52207e+07	4.25202e+07	2.98218e+07	2.74175e+07	2.88717e+07	3.81723e+07	4.15108e+07	4.48976e+07	4.81491e+07	3.67433e+07	4.09778e+07	3.43234e+07	2.0431e+07	2.22021e+07	7.10532e+07
O95497	VNN1	Pantetheinase	142850	51588.3	17229.6	79998.9	42968.3	103723	137125	82855.5	53157.7	29437.2	98790.8	37720.4	180886	151132	131942	87516.5	119776	59310.1	82942.9	103823	104727	49569.6	69890.9	141087	120557	27178.6	78825.3	68323.4	260405	88328.9	92848.6	93484.7	217683	53228.8	219925	73770.8	55254.7	19293.9	134980	124833	80876.5	166183	87726.9	64925.9	16673.6	54513.7	59583.2
P00338	LDHA	L-lactate dehydrogenase A chain	44961	124036	37491.6	91315.4	29702.9	52255.3	48603.4	30800.6	68363	40913	83031.9	23337.7	64356.6	67677.4	50245.3	56346.4	86834.6	35854.7	49853	50634.7	67222	45972.4	101203	140932	22906.6	74710.5	40662.9	73031.7	72456.5	54056.1	68718.1	80177.8	105930	59069.7	68223.3	63794.3	64537	47970.8	78357.1	45160.5	72227.7	66788.8	131710	60009.7	43040.9	47062	46390.9
P00450	CP	Ceruloplasmin	7.06395e+06	3.80401e+06	1.19976e+07	4.68209e+06	1.22585e+07	5.8346e+06	5.12457e+06	4.81746e+06	4.17747e+06	6.32034e+06	5.7099e+06	1.06723e+07	4.44825e+06	6.69314e+06	5.75519e+06	5.93514e+06	4.19651e+06	1.07488e+07	6.33402e+06	7.05915e+06	5.94666e+06	8.95049e+06	5.89317e+06	4.57015e+06	6.13919e+06	3.26296e+06	1.09992e+07	5.18866e+06	5.48728e+06	5.55734e+06	5.99354e+06	5.60857e+06	6.20645e+06	7.73157e+06	4.67486e+06	6.20594e+06	5.18093e+06	6.64579e+06	5.86047e+06	5.24278e+06	3.97091e+06	6.70026e+06	5.71638e+06	6.58706e+06	4.37565e+06	1.38243e+07	3.58636e+06
P00488	F13A1	Coagulation factor XIII A chain	3.17959e+06	4.47599e+06	1.55455e+06	4.20957e+06	1.21848e+06	2.90006e+06	2.29298e+06	2.70546e+06	5.36862e+06	3.57753e+06	3.72547e+06	2.01271e+06	4.05964e+06	3.01068e+06	2.56028e+06	4.04254e+06	3.85912e+06	1.70961e+06	3.68253e+06	3.6434e+06	3.16727e+06	1.74823e+06	2.94387e+06	3.47e+06	2.88429e+06	3.17579e+06	1.83868e+06	3.64316e+06	3.34337e+06	2.95576e+06	2.78684e+06	3.02831e+06	2.14688e+06	2.14061e+06	1.36711e+06	1.60779e+06	2.14476e+06	1.77557e+06	2.24128e+06	2.10703e+06	3.14712e+06	3.22304e+06	2.6201e+06	1.82943e+06	4.07104e+06	1.57036e+06	4.13031e+06
P00734	F2	Prothrombin	2.01101e+08	2.23249e+08	1.22276e+08	1.93515e+08	1.09784e+08	2.01137e+08	2.16446e+08	2.22802e+08	2.13388e+08	1.70094e+08	1.9731e+08	1.3838e+08	2.0891e+08	1.7787e+08	2.27021e+08	1.63053e+08	2.36026e+08	1.05131e+08	1.83136e+08	1.44093e+08	1.89304e+08	1.45413e+08	1.70328e+08	1.94275e+08	1.66566e+08	1.65409e+08	1.14275e+08	1.87757e+08	2.18568e+08	1.32216e+08	1.85343e+08	2.107e+08	1.44805e+08	2.03752e+08	1.31793e+08	1.48184e+08	1.31526e+08	1.28904e+08	2.208e+08	1.66069e+08	1.85779e+08	1.60034e+08	1.5539e+08	1.35443e+08	1.66393e+08	1.0339e+08	2.65479e+08
P00736	C1R	Complement C1r subcomponent	2.70996e+06	1.87688e+06	1.87637e+06	1.98276e+06	1.9628e+06	3.0705e+06	2.28138e+06	3.00212e+06	1.83342e+06	2.54651e+06	1.93522e+06	2.12058e+06	1.6948e+06	1.90122e+06	3.37172e+06	2.08309e+06	1.75238e+06	1.73725e+06	2.47421e+06	1.48774e+06	1.94745e+06	1.95505e+06	2.61044e+06	1.88375e+06	2.33182e+06	1.43537e+06	1.47361e+06	1.47024e+06	2.67079e+06	2.378e+06	5.18017e+06	2.66365e+06	3.07068e+06	1.72332e+06	2.49445e+06	2.08994e+06	3.83786e+06	1.92972e+06	3.89516e+06	4.48629e+06	2.65117e+06	4.05288e+06	2.10602e+06	2.22083e+06	2.7831e+06	2.18689e+06	929008
P00738	HP	Haptoglobin	2.30854e+08	2.10104e+08	2.28664e+08	2.33807e+08	2.65331e+08	1.96654e+08	2.46722e+08	1.63129e+08	2.34062e+08	2.16542e+08	3.30614e+08	3.04825e+08	2.4546e+08	3.2772e+08	1.89926e+08	4.12071e+08	2.19389e+08	2.35241e+08	3.87859e+08	2.33902e+08	1.31164e+08	1.26746e+08	1.64745e+08	2.14137e+08	2.15036e+08	2.86804e+08	2.40606e+08	1.36164e+08	2.56965e+08	7.68361e+07	2.05608e+08	2.70245e+08	1.10648e+08	2.16163e+08	1.22114e+08	1.11817e+08	2.2231e+08	2.23756e+08	3.58366e+08	5.83034e+07	2.68468e+08	2.00995e+08	2.22192e+08	1.22397e+08	1.02695e+08	1.7995e+08	2.91608e+08
P00739	HPR	Haptoglobin-related protein	3.03461e+06	4.2997e+06	2.47466e+06	4.58825e+06	2.888e+06	2.95337e+06	2.99992e+06	3.09384e+06	3.71959e+06	3.89959e+06	3.53678e+06	4.81249e+06	3.61935e+06	4.34132e+06	5.66782e+06	4.13985e+06	6.35341e+06	2.17668e+06	3.24318e+06	3.11471e+06	4.79476e+06	3.21578e+06	3.39029e+06	5.15346e+06	3.89441e+06	4.47002e+06	2.9044e+06	3.21537e+06	4.45116e+06	1.89064e+06	2.45214e+06	3.39421e+06	2.24676e+06	3.64326e+06	3.02749e+06	2.27964e+06	4.23874e+06	3.82738e+06	6.71057e+06	1.54706e+06	4.15036e+06	3.21091e+06	3.48148e+06	2.90268e+06	1.43205e+06	3.23614e+06	6.22312e+06
P00740	F9	Coagulation factor IX	1.94068e+06	1.55338e+06	932250	1.62035e+06	898686	2.07052e+06	1.94989e+06	1.84792e+06	1.41444e+06	1.4519e+06	1.65439e+06	1.77696e+06	1.96473e+06	1.81144e+06	2.96152e+06	1.69007e+06	2.54263e+06	1.16374e+06	1.97157e+06	1.57788e+06	2.60201e+06	1.39658e+06	1.60412e+06	1.99462e+06	1.98945e+06	2.34905e+06	1.28662e+06	1.87521e+06	2.93398e+06	1.16847e+06	2.80775e+06	1.72312e+06	1.69563e+06	1.31399e+06	1.83116e+06	1.57396e+06	1.99645e+06	1.24255e+06	2.72514e+06	2.90293e+06	2.04549e+06	1.33979e+06	1.59098e+06	1.42732e+06	1.7068e+06	966391	1.80704e+06
P00742	F10	Coagulation factor X	3.95011e+06	3.27906e+06	961353	2.50292e+06	951943	5.14242e+06	3.85866e+06	3.97456e+06	2.9407e+06	2.26164e+06	3.2182e+06	3.16712e+06	3.24877e+06	2.60442e+06	4.94733e+06	2.67318e+06	3.459e+06	1.9811e+06	4.0298e+06	2.3288e+06	4.13498e+06	2.62582e+06	2.67036e+06	2.70971e+06	3.4029e+06	2.97024e+06	1.98878e+06	2.71659e+06	6.32851e+06	2.38296e+06	6.47324e+06	3.06553e+06	4.30886e+06	2.76246e+06	2.56183e+06	2.79423e+06	5.06776e+06	2.25969e+06	4.96191e+06	5.37516e+06	4.05581e+06	3.4946e+06	2.84369e+06	3.2642e+06	3.71279e+06	2.18437e+06	990878
P00746	CFD	Complement factor D	1.17685e+06	2.63617e+06	1.15421e+06	2.50119e+06	682845	1.0167e+06	1.1908e+06	1.51011e+06	1.50797e+06	1.41577e+06	1.76711e+06	1.17897e+06	1.35245e+06	1.4609e+06	1.65335e+06	1.32233e+06	2.06575e+06	599139	971799	880409	1.77944e+06	973505	1.79988e+06	2.21345e+06	1.1815e+06	1.77106e+06	737363	1.74733e+06	1.07776e+06	1.01356e+06	660835	960924	1.33759e+06	910866	815544	1.14958e+06	1.18512e+06	1.22227e+06	1.06286e+06	1.29737e+06	1.12966e+06	816738	1.13138e+06	1.38511e+06	1.04164e+06	1.0507e+06	2.10553e+06
P00747	PLG	Plasminogen	3.25494e+06	1.13228e+06	7.68034e+06	1.39258e+06	7.46246e+06	2.78506e+06	2.0658e+06	2.06891e+06	1.66236e+06	2.94822e+06	1.69633e+06	4.86551e+06	1.62153e+06	3.31807e+06	1.88365e+06	2.85647e+06	992860	4.98544e+06	2.53548e+06	3.68955e+06	1.41804e+06	4.42276e+06	1.75205e+06	1.20248e+06	2.44613e+06	1.05608e+06	4.75547e+06	1.73342e+06	1.35487e+06	1.99826e+06	2.97282e+06	3.00292e+06	2.77351e+06	4.52322e+06	3.07995e+06	2.36549e+06	2.09787e+06	3.63386e+06	1.62177e+06	1.6357e+06	1.72412e+06	1.60586e+06	2.11801e+06	2.39431e+06	2.47262e+06	5.99193e+06	1.30139e+06
P00748	F12	Coagulation factor XII	726133	859898	1.22818e+06	713274	691940	845648	791540	782799	659356	844835	624419	1.06283e+06	370743	485765	751085	501332	453489	756760	482811	726856	647378	702936	900768	732202	789776	419149	850762	509933	658051	542015	623522	769621	682188	519161	571776	806822	493210	566855	586724	383490	553993	419150	765333	827425	619229	630971	769712
P00751	CFB	Complement factor B	1.86138e+07	2.19862e+07	1.79737e+07	2.23661e+07	1.65985e+07	1.70316e+07	1.61763e+07	1.76322e+07	1.70356e+07	1.67831e+07	1.69298e+07	1.71203e+07	1.52862e+07	1.66246e+07	2.31796e+07	1.24116e+07	1.82025e+07	1.38176e+07	1.74065e+07	1.22973e+07	2.01532e+07	1.37729e+07	1.76398e+07	1.90877e+07	1.3377e+07	1.55595e+07	1.65431e+07	1.64739e+07	1.74337e+07	1.41834e+07	1.56797e+07	1.63634e+07	1.66132e+07	1.45236e+07	1.0976e+07	1.23427e+07	1.26471e+07	1.26195e+07	1.78328e+07	1.62281e+07	1.32757e+07	1.71294e+07	1.62039e+07	1.36948e+07	1.40782e+07	2.04542e+07	1.61542e+07
P00915	CA1	Carbonic anhydrase 1	252086	215072	122792	356337	101259	160463	302269	285821	174409	273533	267357	255082	412503	298558	668202	319165	1.01278e+06	157635	247918	138866	550184	374198	1.4712e+06	481301	776535	1.82897e+06	756668	714194	565289	435551	119943	369943	215536	254914	177456	328453	504172	155139	241917	272100	219595	226609	384743	327212	264531	273426	345068
P01008	SERPINC1	Antithrombin-III	1.78622e+07	2.28019e+07	1.9728e+07	2.47422e+07	1.67215e+07	1.27516e+07	1.88536e+07	2.17784e+07	1.23192e+07	1.72385e+07	2.16916e+07	1.96284e+07	1.80006e+07	1.95376e+07	2.80879e+07	1.24844e+07	2.26447e+07	1.47286e+07	1.69817e+07	1.46576e+07	2.39662e+07	2.02187e+07	2.4996e+07	2.30285e+07	1.61231e+07	1.75038e+07	1.47352e+07	1.85235e+07	1.68427e+07	1.18202e+07	1.30344e+07	1.75e+07	1.71641e+07	1.52871e+07	1.50286e+07	1.41105e+07	1.22991e+07	1.76101e+07	2.27404e+07	1.69592e+07	1.4e+07	1.68487e+07	1.32758e+07	1.39593e+07	1.4132e+07	1.99745e+07	2.18176e+07
P01009	SERPINA1	Alpha-1-antitrypsin	2.01176e+08	2.21717e+08	1.725e+08	2.8248e+08	1.53735e+08	1.73234e+08	1.90378e+08	1.95301e+08	1.87666e+08	2.04735e+08	2.03226e+08	1.76392e+08	2.01529e+08	1.93371e+08	2.9429e+08	1.67242e+08	2.26044e+08	1.32088e+08	1.71931e+08	1.33875e+08	2.7118e+08	1.73195e+08	2.70812e+08	2.71204e+08	1.6285e+08	2.01161e+08	1.38971e+08	2.07101e+08	1.68201e+08	1.48346e+08	2.08352e+08	2.00008e+08	2.66402e+08	1.8333e+08	1.27252e+08	1.50356e+08	1.65444e+08	1.90007e+08	2.20878e+08	2.33326e+08	1.50209e+08	1.88866e+08	1.64957e+08	1.59779e+08	1.96888e+08	1.44119e+08	1.69877e+08
P01011	SERPINA3	Alpha-1-antichymotrypsin	896871	1.27856e+06	777495	1.58495e+06	547139	737424	845233	948963	918668	830094	1.2717e+06	1.12871e+06	1.17718e+06	1.50125e+06	1.73135e+06	1.17852e+06	2.01843e+06	718169	1.02104e+06	830926	1.83926e+06	940431	1.93139e+06	1.92959e+06	829096	1.30354e+06	556564	1.23269e+06	766085	714983	1.50941e+06	534476	1.56464e+06	851253	847788	1.37677e+06	1.1626e+06	944478	1.14905e+06	985247	506519	818140	1.29905e+06	2.10614e+06	1.10639e+06	265118	242930
P01019	AGT	Angiotensinogen	7.39774e+06	7.36375e+06	7.43528e+06	9.76644e+06	6.31898e+06	6.0449e+06	6.90608e+06	6.97324e+06	7.1185e+06	7.26023e+06	6.6957e+06	7.43291e+06	6.52015e+06	8.36521e+06	9.89738e+06	5.18972e+06	9.15668e+06	4.3221e+06	6.36325e+06	5.56391e+06	9.36769e+06	6.72433e+06	1.04987e+07	1.0672e+07	6.51804e+06	8.71428e+06	6.43365e+06	6.77207e+06	7.92322e+06	4.55244e+06	5.13948e+06	8.45308e+06	5.18494e+06	6.61584e+06	5.58397e+06	5.40279e+06	6.28522e+06	7.8326e+06	9.56948e+06	6.81856e+06	5.88926e+06	6.16511e+06	4.9949e+06	5.25168e+06	4.87916e+06	7.45644e+06	7.66046e+06
P01023	A2M	Alpha-2-macroglobulin	2.42148e+07	6.37277e+06	6.1897e+07	8.57224e+06	5.66071e+07	2.18783e+07	1.44525e+07	1.46405e+07	1.25289e+07	2.75975e+07	1.43978e+07	4.25739e+07	1.38083e+07	2.54244e+07	1.45905e+07	2.72426e+07	8.20694e+06	5.57063e+07	2.13261e+07	3.12733e+07	1.08519e+07	3.5264e+07	1.79065e+07	1.13356e+07	2.32706e+07	9.61849e+06	5.05061e+07	1.31779e+07	1.03688e+07	2.08754e+07	2.7187e+07	3.93071e+07	3.53639e+07	4.54699e+07	1.90604e+07	2.05587e+07	2.00671e+07	3.77489e+07	1.27654e+07	1.32171e+07	9.61292e+06	1.34834e+07	2.00752e+07	2.29188e+07	1.86899e+07	6.32604e+07	6.82474e+06
P01033	TIMP1	Metalloproteinase inhibitor 1	1.07534e+06	2.34286e+06	753671	1.24323e+06	557192	1.47213e+06	1.07584e+06	1.19969e+06	1.45599e+06	1.28357e+06	1.73946e+06	839689	1.59948e+06	1.11032e+06	1.13976e+06	1.53933e+06	1.67025e+06	774380	832194	785957	1.23635e+06	1.09546e+06	1.5338e+06	1.72064e+06	1.43474e+06	1.19291e+06	947930	1.71626e+06	1.64437e+06	1.22865e+06	777866	1.36081e+06	829456	800573	671122	802753	997576	1.23295e+06	1.01116e+06	1.0845e+06	1.82344e+06	1.19329e+06	1.10242e+06	918455	610245	779203	2.47931e+06
P01034	CST3	Cystatin-C	4.23849e+06	8.78004e+06	2.83445e+06	8.23761e+06	2.07098e+06	4.19767e+06	4.78379e+06	5.8588e+06	5.76618e+06	4.26499e+06	7.89353e+06	3.39474e+06	6.80162e+06	4.98952e+06	5.10478e+06	4.91877e+06	7.85903e+06	2.29542e+06	4.49489e+06	3.59545e+06	7.82179e+06	3.69836e+06	8.13576e+06	8.31482e+06	5.30023e+06	8.77289e+06	3.17038e+06	6.34618e+06	5.25677e+06	4.55796e+06	2.60642e+06	3.77393e+06	5.6189e+06	3.29088e+06	3.34514e+06	3.95893e+06	3.76723e+06	5.9509e+06	4.64086e+06	3.29417e+06	6.1114e+06	3.19194e+06	3.88854e+06	4.91636e+06	2.8316e+06	3.37611e+06	7.84001e+06
P01042	KNG1	Kininogen-1	4.07396e+07	4.12494e+07	3.05318e+07	4.08598e+07	2.59048e+07	3.90165e+07	4.06478e+07	4.21612e+07	3.32179e+07	3.0494e+07	4.04107e+07	3.34817e+07	4.02396e+07	4.0465e+07	5.32178e+07	3.0224e+07	4.67299e+07	2.27265e+07	3.87827e+07	3.09947e+07	5.32484e+07	4.10486e+07	4.79621e+07	4.70028e+07	3.86093e+07	4.21463e+07	2.88908e+07	4.09325e+07	4.66395e+07	2.55164e+07	3.83992e+07	3.84684e+07	4.37046e+07	3.45292e+07	3.07289e+07	2.82354e+07	3.2992e+07	2.82483e+07	4.09149e+07	4.38121e+07	3.68232e+07	3.97169e+07	2.92742e+07	3.04142e+07	4.16694e+07	3.13724e+07	4.42048e+07
P01344	IGF2	Insulin-like growth factor II	1.16282e+07	2.39775e+07	5.7713e+06	1.41477e+07	4.62923e+06	1.3491e+07	1.48057e+07	1.35619e+07	2.20285e+07	1.16958e+07	1.62741e+07	7.30177e+06	1.93696e+07	1.65617e+07	1.31365e+07	1.65354e+07	2.07152e+07	6.99726e+06	1.39667e+07	1.18837e+07	1.2942e+07	1.11032e+07	1.82534e+07	1.65916e+07	1.24014e+07	1.56799e+07	6.20166e+06	1.96343e+07	1.95998e+07	9.13894e+06	1.50674e+07	1.36043e+07	1.23858e+07	1.14726e+07	1.32085e+07	1.00522e+07	1.08042e+07	1.11526e+07	1.98473e+07	1.49752e+07	1.90476e+07	1.35112e+07	1.58139e+07	8.78117e+06	3.08236e+07	5.87449e+06	2.01192e+07
P01591	JCHAIN	Immunoglobulin J chain	1.11429e+06	207074	2.52623e+06	264969	4.69323e+06	1.04462e+06	739893	570560	842381	826242	679152	1.07044e+06	861493	1.63642e+06	529174	625451	314578	2.67243e+06	1.02177e+06	2.38772e+06	414765	1.42331e+06	435393	475444	1.1041e+06	324671	2.51292e+06	427238	725118	501822	1.05482e+06	1.21049e+06	1.24787e+06	1.64194e+06	1.23098e+06	1.14279e+06	1.08194e+06	1.36529e+06	468572	889206	267129	646883	993422	1.04145e+06	1.29566e+06	3.94754e+06	201243
P01597	IGKV1-39	Immunoglobulin kappa variable 1-39	369811	70631.6	683674	192226	797973	299794	262001	252709	321618	442675	112790	545734	94638.5	362307	229037	194009	103144	547143	313259	565075	107760	453917	277910	114667	442005	146190	595838	202681	228699	429078	371474	290786	288514	546436	246440	310635	256660	362428	106002	235636	187853	183876	334695	322774	190676	903793	137548
P01599	IGKV1-17	Immunoglobulin kappa variable 1-17	376005	119640	1.46364e+06	196619	908516	425983	273717	403910	334352	463578	316492	422153	206162	476664	223879	451990	146587	913422	357816	408892	187388	538449	244882	212489	350012	176225	556614	245271	282983	293841	331371	553061	646286	1.04129e+06	396240	369606	694745	634197	242736	353052	324603	264482	347742	358462	345781	974651	217102
P01601	IGKV1D-16	Immunoglobulin kappa variable 1D-16	258862	63353.4	867913	131835	729000	266250	183335	222524	217824	282504	253289	485005	276835	288169	117558	272910	79648.7	657451	298561	410893	208358	410696	103210	139451	314602	129306	674024	136727	203363	301616	266155	211783	550216	462449	428672	492938	295647	339407	162466	204789	142233	198659	39393.4	526018	171129	846595	147209
P01602	IGKV1-5	Immunoglobulin kappa variable 1-5	1.51763e+06	425432	3.72199e+06	414552	2.67173e+06	1.06676e+06	749380	926017	816589	1.09465e+06	741842	2.33203e+06	486394	1.26496e+06	601706	1.46017e+06	326491	1.94956e+06	778504	1.0796e+06	597746	2.25949e+06	593787	483170	1.36239e+06	499904	2.6461e+06	697666	847386	916925	1.11992e+06	1.0523e+06	1.36435e+06	2.96741e+06	1.16729e+06	1.04989e+06	1.27835e+06	1.16819e+06	712136	1.16179e+06	311337	702178	1.3859e+06	1.18173e+06	1.07091e+06	1.76228e+06	422529
P01619	IGKV3-20	Immunoglobulin kappa variable 3-20	1.23571e+07	3.9872e+06	2.84893e+07	4.72153e+06	2.92079e+07	1.12532e+07	9.31692e+06	9.06995e+06	1.08717e+07	1.70311e+07	6.60087e+06	1.5725e+07	7.51191e+06	1.42112e+07	8.62633e+06	1.35291e+07	6.16497e+06	2.59102e+07	1.64282e+07	1.68579e+07	6.79285e+06	1.78211e+07	9.86434e+06	7.9273e+06	1.46666e+07	6.93038e+06	1.92534e+07	9.76207e+06	1.13949e+07	1.7563e+07	1.33426e+07	1.51992e+07	1.93929e+07	3.03961e+07	1.12946e+07	1.28405e+07	1.21042e+07	1.33885e+07	7.78446e+06	1.27126e+07	6.84935e+06	6.77339e+06	1.4659e+07	1.74806e+07	6.99723e+06	2.0945e+07	6.30284e+06
P01699	IGLV1-44	Immunoglobulin lambda variable 1-44	229518	73021.8	547639	138638	392166	202634	186545	220960	225094	359886	101539	326784	124542	181418	110427	175046	89369.8	448244	183251	241400	134794	290172	129542	108080	239394	100723	269686	136011	177534	208401	155191	236643	207995	387741	188231	156490	151780	126467	153387	155119	48784.3	133261	246785	210984	174527	301055	136142
P01700	IGLV1-47	Immunoglobulin lambda variable 1-47	6.64008e+06	1.72532e+06	1.44439e+07	2.8079e+06	1.03072e+07	4.77745e+06	5.06734e+06	5.33082e+06	5.77741e+06	8.94232e+06	2.62462e+06	8.01027e+06	4.26999e+06	7.21977e+06	3.9755e+06	6.53791e+06	2.96813e+06	1.28016e+07	7.52185e+06	8.56174e+06	3.19213e+06	7.73243e+06	3.82208e+06	3.92259e+06	7.32588e+06	6.01658e+06	1.22842e+07	3.75508e+06	5.49209e+06	7.31133e+06	6.16241e+06	5.55973e+06	5.71221e+06	1.16158e+07	5.75977e+06	7.54141e+06	4.34974e+06	3.8304e+06	2.8828e+06	4.1576e+06	1.58281e+06	3.58998e+06	5.55232e+06	8.16646e+06	4.32617e+06	1.10951e+07	2.83699e+06
P01701	IGLV1-51	Immunoglobulin lambda variable 1-51	242834	261583	446009	264510	742321	297705	364940	166461	574045	375994	270073	244992	650183	420691	255610	273236	305003	99032.7	373877	578325	314370	500406	316121	188568	305328	128625	318103	112926	406363	223752	450232	397029	428840	980346	346931	272729	379887	280760	245798	273731	197539	230788	371387	454585	392691	866294	215568
P01703	IGLV1-40	Immunoglobulin lambda variable 1-40	718335	355367	1.56012e+06	324314	1.068e+06	732928	556045	655958	769448	808351	370588	888089	475722	779999	424979	791206	359339	892899	802602	709124	474180	894975	511684	414920	720917	275632	806301	405769	741347	824553	524366	1.08292e+06	654214	1.23019e+06	375298	433805	382326	326122	240714	396748	286902	477879	829485	531752	645882	1.44105e+06	478925
P01709	IGLV2-8	Immunoglobulin lambda variable 2-8	465452	215012	2.13445e+06	149802	559750	273004	335259	303846	232369	615949	282038	771128	366003	586947	296570	475358	201335	1.2716e+06	483036	583697	184686	832792	260611	268520	219216	568449	1.11175e+06	282708	347513	716036	329397	559055	329753	1.05515e+06	549655	855009	653355	512687	312375	855156	183281	509315	735691	951188	403469	984574	289757
P01701	IGLV3-19	Immunoglobulin lambda variable 3-19	599143	372071	1.24861e+06	446012	938410	525375	507761	555652	644826	848577	564609	922152	506332	687685	444155	548950	280591	1.09956e+06	536413	569557	434993	620021	513529	301735	832648	304365	672115	410924	456128	590024	663092	555820	487254	1.07704e+06	595187	506986	521118	514555	569253	255906	630190	514805	339840	368485	594426	983880	606563
P01721	IGLV6-57	Immunoglobulin lambda variable 6-57	438497	115983	1.02588e+06	153009	757148	361490	227474	216981	113645	497409	261748	682376	231839	317694	209710	334202	153790	567995	229684	335822	147935	416599	153106	111272	293023	112993	437589	171363	373716	160523	211434	346683	256420	488178	250232	264988	279561	420386	120002	201460	235620	216578	369962	380884	244789	1.11717e+06	185892
P01742	IGHV1-69	Immunoglobulin heavy variable 1-69	448849	54955.5	1.07429e+06	179010	619283	134434	199426	302851	175239	390068	279692	473149	93926.8	271857	217633	239977	81582.7	678323	450638	291660	119636	167055	234942	159879	366630	148663	448057	120026	109741	417031	411679	386741	205579	377209	238506	118477	425230	276575	150579	261426	143889	77698.2	69143.3	151424	151225	1.2112e+06	116380
P01766	IGHV3-13	Immunoglobulin heavy variable 3-13	91286.9	94792.7	806419	171279	747783	310354	136934	193421	185148	366503	114149	327446	38024.8	319241	237264	270207	116356	613793	195508	421827	183502	604232	168862	152446	288058	84094.1	509513	261689	290725	484737	526174	195332	382818	534549	293910	153247	169452	199480	165532	170724	208822	183377	326323	258139	173350	460601	136392
P01768	IGHV3-30	Immunoglobulin heavy variable 3-30	1.46578e+06	362929	2.94984e+06	622699	4.85002e+06	1.21174e+06	1.2131e+06	1.07183e+06	1.20789e+06	1.68726e+06	578238	1.97925e+06	861199	1.4903e+06	844295	1.26241e+06	552888	1.71816e+06	1.28997e+06	1.47446e+06	578069	1.6863e+06	839493	864964	1.19587e+06	538959	1.25025e+06	866158	900922	1.17976e+06	816134	909505	1.4586e+06	2.26644e+06	1.16165e+06	1.18321e+06	1.40774e+06	1.75537e+06	779696	910309	863524	870241	1.40789e+06	1.05154e+06	580612	3.1633e+06	895597
P01780	IGHV3-7	Immunoglobulin heavy variable 3-7	1.27965e+07	4.24124e+06	3.98997e+07	4.90056e+06	2.58539e+07	1.27595e+07	9.66488e+06	1.05046e+07	8.05474e+06	1.77566e+07	9.12596e+06	1.70193e+07	6.88561e+06	1.38876e+07	8.55864e+06	1.47654e+07	4.31227e+06	2.60467e+07	1.27814e+07	2.01595e+07	9.32174e+06	2.12826e+07	8.88528e+06	6.75421e+06	1.13608e+07	6.43831e+06	2.35658e+07	1.01854e+07	8.66132e+06	1.54036e+07	1.56282e+07	1.48448e+07	1.65761e+07	2.23586e+07	1.27489e+07	1.70147e+07	1.52386e+07	1.56488e+07	7.25503e+06	1.07572e+07	5.29402e+06	6.06139e+06	1.22254e+07	1.5204e+07	8.33094e+06	2.87828e+07	5.79696e+06
P01782	IGHV3-43D	Immunoglobulin heavy variable 3-9	712655	258576	1.59968e+06	301787	1.64547e+06	695143	584801	522642	477163	986245	415341	948332	298139	606740	467568	605893	295018	1.29637e+06	605274	1.01813e+06	289520	1.02441e+06	495824	352361	600559	436879	1.67601e+06	414252	459797	861729	496779	401180	503958	1.15179e+06	451919	552741	776224	865716	245102	821274	432653	521938	641202	719464	367025	1.77369e+06	603498
P01817	IGHV2-5	Immunoglobulin heavy variable 2-5	123729	48392.1	352542	61350.1	304109	139173	106418	99683.5	107420	116448	92745.7	323458	86716.6	162780	95318.8	105908	66601.7	314615	134206	187242	72778.9	195453	84193.6	59557.2	120384	52623.1	241233	71362.5	72314.9	123182	170794	92107	62771.4	213362	112082	116565	94607.7	156545	50612.7	151872	44455.4	85862.7	305924	134794	63856.9	250542	44571.8
P01834	IGKC	Immunoglobulin kappa constant	2.38864e+08	7.67409e+07	6.29209e+08	9.57547e+07	5.13172e+08	2.00677e+08	1.43326e+08	1.53398e+08	1.64741e+08	2.89374e+08	1.69705e+08	3.44054e+08	1.4768e+08	2.71024e+08	1.78699e+08	2.84067e+08	1.12907e+08	4.03975e+08	2.38857e+08	3.09385e+08	1.41181e+08	3.67094e+08	1.59622e+08	1.43181e+08	2.15153e+08	1.28714e+08	4.62404e+08	1.59281e+08	1.38189e+08	2.12484e+08	2.20035e+08	2.26708e+08	2.67712e+08	5.41146e+08	3.04006e+08	2.7678e+08	2.77217e+08	3.78044e+08	1.32357e+08	2.06099e+08	1.67759e+08	1.17258e+08	1.60666e+08	2.5809e+08	2.04638e+08	4.8549e+08	9.94645e+07
P01857	IGHG1	Immunoglobulin heavy constant gamma 1	2.89617e+08	7.87088e+07	8.31199e+08	1.3498e+08	6.99621e+08	2.73528e+08	1.87699e+08	2.15846e+08	2.13289e+08	4.41684e+08	1.82868e+08	4.86997e+08	1.62901e+08	3.39491e+08	1.80005e+08	3.20464e+08	9.17247e+07	5.90935e+08	3.4045e+08	4.74997e+08	1.25085e+08	4.09108e+08	2.17319e+08	1.40922e+08	2.84778e+08	1.14794e+08	6.97539e+08	2.00757e+08	1.57227e+08	3.20159e+08	3.60563e+08	2.56614e+08	3.08698e+08	6.97732e+08	3.18697e+08	1.95066e+08	2.55548e+08	4.72962e+08	1.35756e+08	1.86907e+08	1.65232e+08	1.60468e+08	2.37623e+08	2.38946e+08	3.31421e+08	8.75452e+08	1.05735e+08
P01859	IGHG2	Immunoglobulin heavy constant gamma 2	6.4984e+07	1.8375e+07	1.64397e+08	2.40932e+07	1.34322e+08	5.96133e+07	4.36177e+07	4.01028e+07	3.06223e+07	7.22469e+07	3.24155e+07	8.18334e+07	2.84468e+07	6.00225e+07	5.40662e+07	7.34835e+07	2.65998e+07	9.41979e+07	4.86394e+07	7.46588e+07	3.50659e+07	9.6105e+07	3.28641e+07	2.71066e+07	3.50946e+07	2.4909e+07	1.18062e+08	3.88275e+07	2.97105e+07	4.73956e+07	4.88831e+07	6.21731e+07	4.9008e+07	1.3133e+08	6.52367e+07	6.64166e+07	7.76932e+07	6.75125e+07	3.51187e+07	6.47507e+07	3.12225e+07	3.64014e+07	4.80413e+07	8.13551e+07	4.37989e+07	1.02412e+08	1.55184e+07
P01860	IGHG3	Immunoglobulin heavy constant gamma 3	3.77143e+06	1.51186e+06	8.21378e+06	1.55714e+06	5.5758e+06	2.63518e+06	1.79719e+06	2.5047e+06	1.68264e+06	4.20066e+06	3.12693e+06	6.3242e+06	2.14693e+06	3.74589e+06	8.35465e+06	5.91212e+06	1.5625e+06	7.72048e+06	4.42917e+06	6.31577e+06	1.77834e+06	3.11936e+06	1.24613e+06	1.4837e+06	2.70709e+06	1.79959e+06	5.02536e+06	2.12018e+06	2.8882e+06	2.78991e+06	8.58203e+06	2.05988e+06	1.80919e+06	7.24265e+06	3.10808e+06	1.14528e+06	5.58695e+06	6.76692e+06	3.79106e+06	2.89003e+06	3.99333e+06	5.25171e+06	2.49849e+06	1.29877e+06	3.92831e+06	2.76514e+06	511119
P01861	IGHG4	Immunoglobulin heavy constant gamma 4	1.37436e+07	3.88882e+06	2.43605e+07	5.69734e+06	3.80745e+07	1.19218e+07	6.39252e+06	9.07033e+06	7.41341e+06	1.91784e+07	6.77664e+06	2.25486e+07	4.46345e+06	1.39359e+07	8.95081e+06	1.43521e+07	5.47632e+06	1.87361e+07	1.53776e+07	1.22626e+07	1.02813e+07	1.42184e+07	5.20255e+06	5.79211e+06	1.04225e+07	1.13633e+07	2.37049e+07	6.24792e+06	4.85895e+06	1.45513e+07	1.04517e+07	1.15803e+07	2.35411e+07	3.53811e+07	1.0282e+07	1.34558e+07	2.46213e+07	2.17826e+07	4.48586e+06	2.10007e+07	1.08692e+07	4.95253e+06	9.38085e+06	1.14556e+07	2.43583e+07	2.86681e+07	1.20842e+06
P01871	IGHM	Immunoglobulin heavy constant mu	2.42574e+07	3.98574e+06	6.88299e+07	4.70082e+06	7.13289e+07	1.81055e+07	1.07932e+07	1.00987e+07	8.72283e+06	1.76086e+07	9.20397e+06	2.76444e+07	9.68719e+06	2.25595e+07	7.23996e+06	1.2475e+07	3.18603e+06	3.80218e+07	1.42442e+07	2.8715e+07	7.47731e+06	3.67006e+07	1.06649e+07	6.53044e+06	1.78863e+07	5.68938e+06	5.11171e+07	7.23646e+06	8.20081e+06	1.31934e+07	2.22166e+07	1.8035e+07	1.13072e+07	3.66422e+07	1.98972e+07	1.23954e+07	1.57595e+07	2.01396e+07	7.7405e+06	1.7527e+07	4.90388e+06	1.03834e+07	1.6682e+07	1.14825e+07	2.35384e+07	1.06435e+08	3.28843e+06
P01876	IGHA1	Immunoglobulin heavy constant alpha 1	2.88632e+07	5.75505e+06	8.36994e+07	1.22593e+07	7.82386e+07	2.41732e+07	1.45091e+07	1.29282e+07	1.53695e+07	3.89433e+07	1.29216e+07	4.07165e+07	1.6927e+07	3.13344e+07	1.65054e+07	2.7481e+07	1.11996e+07	6.14082e+07	2.36154e+07	3.81502e+07	1.67176e+07	4.50234e+07	1.38673e+07	1.43077e+07	2.70999e+07	1.17302e+07	5.32177e+07	1.31667e+07	7.16374e+06	2.30566e+07	1.31177e+07	2.40931e+07	2.62606e+07	6.25414e+07	2.44293e+07	2.01135e+07	2.48094e+07	4.94026e+07	1.72731e+07	1.45317e+07	1.42744e+07	1.05964e+07	1.19247e+07	2.29805e+07	1.61517e+07	1.0193e+08	6.13592e+06
P02042	HBD	Hemoglobin subunit delta	390091	471484	627099	746508	590181	589674	604651	838750	920394	972613	831364	534049	1.03703e+06	683554	839930	694287	6.83488e+06	665694	864243	686838	785516	921294	3.51392e+06	1.29769e+06	1.5038e+06	3.75593e+06	2.89777e+06	1.45944e+06	1.21064e+06	1.44177e+06	634777	1.12285e+06	1.02395e+06	735609	841986	402288	1.23741e+06	607132	724579	352006	498856	429204	548053	492475	271623	1.12158e+06	1.12054e+06
P02144	MB	Myoglobin	35964.4	324894	34802.4	45238.2	18717.3	34017.6	27499.8	47216	39391.5	43181.5	46518	34915.7	53635.1	44300.7	40313.6	49000.4	41395.9	27771	28669.2	25114	57860.2	44790.2	42704.9	81018.8	18334.1	42279.1	40337.7	30409.8	33242.2	26491.4	36697.1	48006.6	41126.1	37618.6	21511.1	36766.1	44427.6	33958.5	37002	24910.9	50378.1	16892.9	17812.7	36016.6	13467.1	20450.2	30940
P02452	COL1A1	Collagen alpha-1(I) chain	185922	293583	127329	166966	99599.1	208071	187373	191548	226204	144438	164510	76446.3	176874	177088	214448	206078	174696	98659.7	312248	115431	162258	121103	333747	271461	179744	140781	87133.3	232264	238071	167239	186773	244778	297839	105449	158248	190799	175620	259245	267444	133853	317155	124957	192718	146956	196359	128305	251857
P02533	KRT14	Keratin, type I cytoskeletal 14	585596	215805	259288	124562	308908	333074	1.30973e+06	77770.2	312789	100083	1.30546e+06	669943	1.45228e+06	344926	192352	449227	873028	148496	335275	124619	566991	126456	94728.7	314085	76739.6	399178	267501	75127.9	191924	1.36788e+06	521107	333838	131615	187009	394482	795238	205185	55874.8	596751	633812	623163	985369	647162	785176	458136	419198	214625
P02647	APOA1	Apolipoprotein A-I	3.18797e+08	2.79204e+08	4.46099e+08	2.40785e+08	4.70034e+08	3.7159e+08	2.73625e+08	3.30429e+08	2.31488e+08	3.70918e+08	3.25777e+08	4.10681e+08	3.37954e+08	3.70408e+08	4.7867e+08	2.86559e+08	3.09327e+08	3.38012e+08	3.30814e+08	3.27832e+08	3.56569e+08	3.69012e+08	3.93465e+08	2.62718e+08	3.04317e+08	2.43087e+08	4.40004e+08	3.25147e+08	3.77828e+08	2.45517e+08	3.54468e+08	4.07528e+08	2.98734e+08	3.36068e+08	2.38547e+08	2.53228e+08	2.60063e+08	3.19576e+08	3.5735e+08	3.7141e+08	3.12873e+08	2.64868e+08	2.6157e+08	2.69376e+08	3.08449e+08	4.76138e+08	3.36908e+08
P02649	APOE	Apolipoprotein E	9.76218e+06	9.6225e+06	1.07929e+07	1.21239e+07	1.33873e+07	1.08447e+07	1.44244e+07	1.70027e+07	1.08308e+07	1.14997e+07	1.40472e+07	8.89289e+06	1.37725e+07	1.24161e+07	2.21446e+07	7.6146e+06	1.74436e+07	9.93879e+06	1.12236e+07	1.50757e+07	1.53718e+07	1.23402e+07	2.37939e+07	1.71437e+07	2.42231e+07	2.62233e+07	1.18626e+07	1.55866e+07	3.12984e+07	1.37412e+07	6.54134e+06	1.4393e+07	1.46892e+07	8.7737e+06	8.21822e+06	9.60067e+06	8.6089e+06	8.9013e+06	9.25131e+06	5.41757e+06	1.03673e+07	7.48274e+06	9.93015e+06	9.03081e+06	1.06617e+07	1.19592e+07	2.11383e+07
P02652	APOA2	Apolipoprotein A-II	4.32554e+07	2.66056e+07	8.66895e+07	2.98167e+07	7.51041e+07	5.11294e+07	5.33858e+07	5.87463e+07	3.91734e+07	4.98272e+07	6.58324e+07	6.35658e+07	9.25226e+07	7.48555e+07	9.54397e+07	7.22774e+07	9.58267e+07	5.26903e+07	9.29157e+07	6.53348e+07	6.06603e+07	7.78536e+07	7.71894e+07	7.07888e+07	7.94851e+07	5.9122e+07	8.23899e+07	6.75405e+07	8.92373e+07	9.45088e+07	4.97805e+07	4.48603e+07	2.93944e+07	6.11713e+07	3.53126e+07	2.7668e+07	4.13169e+07	4.07908e+07	4.63075e+07	3.50041e+07	3.49875e+07	3.74374e+07	2.78182e+07	3.95518e+07	3.45402e+07	6.37979e+07	5.75824e+07
P02654	APOC1	Apolipoprotein C-I	2.1327e+07	1.10956e+07	4.95875e+06	7.42851e+06	9.70894e+06	2.06637e+07	1.97612e+07	2.54785e+07	1.73844e+07	1.65686e+07	7.85125e+07	3.74139e+07	4.50168e+07	3.05565e+07	2.51691e+07	3.28978e+07	3.81474e+07	1.89725e+07	1.50035e+07	2.06904e+07	2.07199e+07	2.12043e+07	4.13955e+07	1.4294e+07	2.23123e+07	1.44663e+07	7.67706e+06	2.11724e+07	4.29298e+07	6.09944e+06	3.44897e+07	3.16774e+07	9.9941e+06	3.36996e+07	1.28258e+07	1.33305e+07	2.25473e+07	3.84846e+07	2.41215e+07	1.86512e+07	6.37623e+07	3.35566e+07	2.69549e+07	1.75317e+07	3.2484e+07	1.47685e+07	2.19821e+07
P02655	APOC2	Apolipoprotein C-II	5.15064e+06	5.96004e+06	2.81602e+06	8.40868e+06	1.93569e+06	3.67384e+06	6.84812e+06	9.10662e+06	9.68235e+06	8.84907e+06	4.27112e+06	2.54751e+06	8.3797e+06	6.70267e+06	5.69127e+06	6.05403e+06	1.44461e+07	2.21862e+06	6.40743e+06	6.68202e+06	4.14078e+06	4.56243e+06	1.09416e+07	1.30288e+07	7.23011e+06	9.4732e+06	2.98519e+06	8.1745e+06	9.59032e+06	6.92381e+06	7.45014e+06	4.47719e+06	3.51254e+06	4.5441e+06	6.40618e+06	2.14926e+06	2.82134e+06	2.19156e+06	4.09946e+06	1.29018e+06	3.54078e+06	2.76144e+06	2.13728e+06	2.85172e+06	3.49776e+06	4.01913e+06	2.04594e+07
P02656	APOC3	Apolipoprotein C-III	6.27556e+08	1.20092e+09	3.23175e+08	8.83824e+08	4.27496e+08	5.83878e+08	9.06784e+08	8.2261e+08	1.0706e+09	5.16045e+08	5.57273e+08	2.43841e+08	8.52235e+08	6.64962e+08	7.44718e+08	6.27272e+08	1.22172e+09	2.88066e+08	6.17686e+08	6.52706e+08	1.08375e+09	4.85196e+08	1.09912e+09	9.16187e+08	8.52648e+08	1.15625e+09	4.38139e+08	1.11026e+09	8.17366e+08	5.37871e+08	5.14562e+08	8.14924e+08	4.31583e+08	7.77703e+08	5.49513e+08	4.88373e+08	4.57388e+08	5.76283e+08	9.06882e+08	4.7927e+08	7.58093e+08	5.35123e+08	3.63157e+08	4.37993e+08	8.78987e+08	2.608e+08	2.23146e+09
P02671	FGA	Fibrinogen alpha chain	1.53049e+07	3.63733e+07	7.79578e+06	2.27911e+07	8.17944e+06	1.65594e+07	1.69617e+07	1.74283e+07	2.08535e+07	1.62557e+07	1.50276e+07	9.24434e+06	1.51692e+07	1.11918e+07	1.35986e+07	1.09706e+07	1.79192e+07	6.12208e+06	1.07096e+07	8.24691e+06	2.00712e+07	1.15289e+07	1.61375e+07	2.3654e+07	1.5882e+07	1.73739e+07	7.54199e+06	1.68772e+07	1.53359e+07	1.22109e+07	1.27156e+07	1.64526e+07	1.49802e+07	1.58276e+07	9.19503e+06	1.16992e+07	1.51408e+07	1.83805e+07	1.82455e+07	1.36851e+07	2.35548e+07	1.58985e+07	1.77599e+07	1.09719e+07	1.97071e+07	6.9942e+06	2.33128e+07
P02675	FGB	Fibrinogen beta chain	98733.5	262065	70269.2	163093	143784	184095	150390	149294	230519	157562	68937.7	62070.8	116355	133969	152196	113077	165308	82403	147334	115197	121437	20950.9	88575.2	221882	151238	119558	66734	148744	106273	180334	33856.3	124051	102690	135029	56861.2	130071	98681.2	94805.3	146104	110434	156799	81476.5	70550.4	118779	97634.2	87504.1	261255
P02679	FGG	Fibrinogen gamma chain	25749.8	54572.5	41844.7	49779.4	42775.9	44222	116039	82060.5	49914.8	88821.4	71031.1	124134	108918	91635.6	48028.3	58607.8	80412.7	34667.1	45902.7	76671.2	106999	62150.2	62494.8	72834.4	65472.1	22340	70352	35185.7	94008.2	98087.5	28799.2	59406.7	39539.5	67905.8	26052.9	52727.5	54587.9	50090.8	52367.4	43072.6	82081.1	37497	26418.2	59018.8	44026.5	34979.7	138858
P02741	CRP	C-reactive protein	66561.1	142498	53504.4	436229	38045.9	79318.8	103505	118126	391714	213093	905166	1.14e+06	153340	307160	433250	239753	266766	459316	79599.9	129324	126150	34227.8	99965.8	141820	93854.3	141468	90190.5	108785	630889	112371	419413	131837	68996.1	17487.7	70244.5	80698	240457	165528	419278	76510.2	176702	31241.3	99160.5	85852.3	109137	531380	82167.7
P02743	APCS	Serum amyloid P-component	4.27108e+07	4.66853e+07	2.06388e+07	5.63572e+07	2.45521e+07	5.22781e+07	5.98953e+07	5.81054e+07	6.36607e+07	3.6286e+07	5.60282e+07	4.23003e+07	5.52381e+07	6.14246e+07	6.63616e+07	4.81882e+07	8.46531e+07	2.64343e+07	4.62299e+07	3.7768e+07	6.22643e+07	3.82581e+07	6.24002e+07	6.97646e+07	5.24976e+07	7.77115e+07	3.63919e+07	5.62136e+07	8.9695e+07	3.58434e+07	6.12713e+07	4.11469e+07	5.29833e+07	2.73082e+07	4.49562e+07	4.28253e+07	5.24072e+07	4.12621e+07	7.36738e+07	5.77437e+07	7.05767e+07	4.48259e+07	3.89129e+07	4.16469e+07	2.86629e+07	2.3723e+07	3.47958e+07
P02745	C1QA	Complement C1q subcomponent subunit A	903725	237056	2.237e+06	393740	2.68859e+06	824004	644067	741990	724626	1.10571e+06	496723	1.345e+06	565899	1.06618e+06	479547	1.03102e+06	198696	2.17555e+06	751795	1.11607e+06	334205	1.25549e+06	564768	167714	775517	406227	1.75369e+06	524313	415140	670020	942875	769307	1.02511e+06	1.39675e+06	1.03408e+06	620258	841084	1.29439e+06	421657	416936	387062	304989	611246	795710	785291	2.1991e+06	390806
P02746	C1QB	Complement C1q subcomponent subunit B	1.11152e+06	343537	3.31905e+06	392348	3.06966e+06	921828	653533	777934	582955	1.37814e+06	605221	1.67378e+06	616756	1.33587e+06	519879	927464	241600	2.49112e+06	1.01416e+06	1.42555e+06	441449	1.73058e+06	711463	378528	974651	375763	2.14878e+06	637753	455438	1.01175e+06	1.13933e+06	1.07055e+06	1.03469e+06	1.22211e+06	1.23696e+06	854647	892738	1.51407e+06	794799	392227	329752	495681	668526	848200	859047	3.05785e+06	533645
P02747	C1QC	Complement C1q subcomponent subunit C	1.59159e+06	383107	5.99854e+06	636547	6.02991e+06	1.30327e+06	1.04783e+06	1.28933e+06	851587	2.05977e+06	1.0842e+06	3.22191e+06	1.25036e+06	2.63513e+06	841395	2.35896e+06	613730	4.59896e+06	1.85311e+06	2.41619e+06	452704	3.04185e+06	1.06841e+06	540663	1.38138e+06	685428	4.20238e+06	888285	745478	1.30177e+06	2.53848e+06	2.14921e+06	2.70969e+06	3.11057e+06	2.36424e+06	1.42488e+06	1.73703e+06	3.12209e+06	1.05944e+06	594905	683588	707378	1.12399e+06	1.29531e+06	1.44094e+06	3.81899e+06	701560
P02748	C9	Complement component C9	5.31625e+06	5.79793e+06	5.69312e+06	8.40637e+06	5.14603e+06	4.16213e+06	4.32865e+06	5.16684e+06	4.54692e+06	5.13877e+06	7.41627e+06	6.21753e+06	5.60007e+06	6.40946e+06	8.42168e+06	5.88667e+06	6.29938e+06	6.00148e+06	6.88656e+06	4.85117e+06	7.51734e+06	5.28654e+06	7.43517e+06	6.00494e+06	4.27215e+06	6.08177e+06	4.25058e+06	6.52709e+06	4.89513e+06	3.74384e+06	5.49504e+06	5.70078e+06	6.78038e+06	4.29509e+06	2.95775e+06	5.18446e+06	3.5055e+06	4.48958e+06	5.82522e+06	5.45519e+06	4.01485e+06	5.24119e+06	5.15509e+06	5.07948e+06	3.77624e+06	6.7016e+06	4.55173e+06
P02749	APOH	Beta-2-glycoprotein 1	1.83506e+07	2.4329e+07	2.46539e+07	2.50219e+07	1.4836e+07	1.77317e+07	1.87291e+07	2.49956e+07	1.56147e+07	2.43132e+07	2.49868e+07	1.77658e+07	2.14773e+07	2.1942e+07	3.33738e+07	1.81143e+07	2.60441e+07	1.23737e+07	1.70087e+07	1.50811e+07	2.5637e+07	2.16419e+07	3.14224e+07	3.1836e+07	2.03622e+07	2.28644e+07	1.74618e+07	2.54088e+07	1.59529e+07	1.58124e+07	1.07058e+07	1.88236e+07	1.73895e+07	1.71979e+07	1.66391e+07	1.6436e+07	1.40093e+07	1.62833e+07	2.26351e+07	1.69124e+07	1.62202e+07	1.45059e+07	1.18837e+07	1.62452e+07	1.12864e+07	1.52888e+07	4.80637e+07
P02750	LRG1	Leucine-rich alpha-2-glycoprotein	1.07966e+07	2.30251e+07	8.82265e+06	2.98365e+07	7.70701e+06	1.1523e+07	1.20265e+07	1.59818e+07	1.80859e+07	1.55905e+07	2.96492e+07	1.71986e+07	1.972e+07	2.44543e+07	2.1454e+07	1.7751e+07	2.26899e+07	1.02141e+07	1.31684e+07	9.10262e+06	2.52513e+07	1.71198e+07	2.46786e+07	2.11173e+07	1.26109e+07	1.86751e+07	1.04039e+07	2.10833e+07	1.56545e+07	1.4183e+07	2.79548e+07	1.58646e+07	1.61162e+07	1.96619e+07	1.01777e+07	1.92251e+07	1.95695e+07	1.55332e+07	3.0005e+07	2.58555e+07	1.87558e+07	2.29792e+07	1.81043e+07	2.12103e+07	1.41146e+07	1.72205e+07	4.65359e+06
P02751	FN1	Fibronectin	1.45178e+06	517720	4.15588e+06	546025	4.5045e+06	1.40881e+06	1.29093e+06	1.43991e+06	780912	1.28696e+06	1.56052e+06	3.1433e+06	1.13716e+06	2.26308e+06	1.02163e+06	1.83513e+06	499731	3.83696e+06	1.85027e+06	2.22885e+06	682951	2.681e+06	1.09036e+06	860010	2.2075e+06	423425	2.89604e+06	987454	812084	1.93804e+06	975392	2.40543e+06	1.80274e+06	4.71225e+06	2.71575e+06	2.26144e+06	1.85403e+06	2.21598e+06	924542	651350	937690	717728	1.12091e+06	2.46228e+06	1.45494e+06	2.84925e+06	2.76635e+06
P02753	RBP4	Retinol-binding protein 4	9.62802e+07	9.25187e+07	3.47526e+07	8.57029e+07	3.54446e+07	6.84037e+07	8.0642e+07	5.97905e+07	8.23102e+07	3.1823e+07	8.63766e+07	5.80217e+07	6.9846e+07	7.7778e+07	7.73583e+07	4.38886e+07	8.96158e+07	3.38538e+07	7.78768e+07	5.76912e+07	1.36789e+08	7.31506e+07	1.24953e+08	7.70352e+07	5.15225e+07	1.12606e+08	3.79186e+07	8.13497e+07	1.02187e+08	4.47738e+07	4.2018e+07	8.34007e+07	7.54072e+07	4.35817e+07	8.05882e+07	4.6231e+07	4.66779e+07	9.32538e+07	1.10786e+08	7.47631e+07	8.42148e+07	6.14403e+07	6.08348e+07	6.37589e+07	6.4655e+07	4.33331e+07	2.03217e+08
P02760	AMBP	Protein AMBP	6.27372e+07	9.5379e+07	4.05734e+07	6.67566e+07	3.37243e+07	7.2469e+07	7.28904e+07	8.53387e+07	6.77385e+07	5.64551e+07	8.36077e+07	4.71491e+07	8.1147e+07	8.86545e+07	9.38526e+07	8.19436e+07	9.69644e+07	5.71098e+07	7.12817e+07	5.84268e+07	9.67739e+07	7.32719e+07	1.09452e+08	8.94114e+07	7.18351e+07	9.9676e+07	6.39218e+07	9.84319e+07	6.92379e+07	7.50496e+07	6.06297e+07	7.21374e+07	5.88482e+07	6.89564e+07	4.61303e+07	6.5981e+07	5.60398e+07	7.02709e+07	7.32453e+07	4.28705e+07	7.90338e+07	5.16676e+07	6.55161e+07	5.71088e+07	6.57433e+07	5.37603e+07	1.04051e+08
P02763	ORM1	Alpha-1-acid glycoprotein 1	4.18982e+08	8.08691e+08	2.33543e+08	6.94381e+08	2.74031e+08	6.31371e+08	6.17581e+08	5.97089e+08	9.20702e+08	6.10691e+08	6.32268e+08	3.20984e+08	9.41416e+08	6.75738e+08	6.75948e+08	8.37924e+08	7.93838e+08	4.56812e+08	7.18757e+08	5.21422e+08	5.46517e+08	4.22169e+08	6.33586e+08	6.66317e+08	5.77499e+08	5.90372e+08	4.67176e+08	9.47944e+08	1.21563e+09	4.18142e+08	1.16442e+09	7.40983e+08	4.77967e+08	4.69306e+08	4.13793e+08	3.66617e+08	4.0674e+08	4.00276e+08	8.25633e+08	4.77422e+08	7.14926e+08	5.71685e+08	5.08733e+08	4.47653e+08	5.60552e+08	4.54974e+08	7.69118e+08
P02765	AHSG	Alpha-2-HS-glycoprotein	5.44615e+07	7.41437e+07	3.72618e+07	6.61147e+07	3.17455e+07	5.5182e+07	5.57197e+07	6.15118e+07	5.24855e+07	4.34969e+07	6.32745e+07	4.18798e+07	6.88064e+07	5.57791e+07	7.96573e+07	4.18342e+07	7.12075e+07	3.0597e+07	5.76697e+07	4.4159e+07	7.91541e+07	5.33525e+07	8.11785e+07	7.7967e+07	6.01404e+07	5.21494e+07	3.90315e+07	5.87352e+07	5.3495e+07	5.27877e+07	3.77334e+07	6.0839e+07	8.00575e+07	5.66836e+07	5.53477e+07	3.75531e+07	5.41854e+07	5.48611e+07	5.11876e+07	7.92101e+07	6.50571e+07	4.77832e+07	5.58491e+07	5.33858e+07	3.48703e+07	4.26755e+07	4.05099e+07
P02766	TTR	Transthyretin	4.82485e+08	9.01112e+08	3.90047e+08	8.48843e+08	3.3641e+08	7.86058e+08	8.65253e+08	9.93751e+08	8.27759e+08	6.48562e+08	6.71044e+08	3.88669e+08	9.66786e+08	8.42977e+08	8.39705e+08	7.26542e+08	1.016e+09	3.32915e+08	7.03543e+08	5.81998e+08	9.26279e+08	6.52068e+08	1.13609e+09	1.02255e+09	6.87491e+08	8.25508e+08	5.08347e+08	8.2283e+08	1.02288e+09	4.51047e+08	8.3426e+08	9.55155e+08	1.09813e+09	5.14611e+08	5.50725e+08	4.3886e+08	5.49578e+08	5.3031e+08	1.02168e+09	6.59134e+08	1.02734e+09	5.78888e+08	4.93291e+08	5.08779e+08	9.4415e+08	3.16259e+08	9.09062e+08
P02774	GC	Vitamin D-binding protein	1.323e+07	1.62667e+07	2.31066e+07	1.86374e+07	1.76789e+07	1.19133e+07	1.05392e+07	1.33454e+07	9.57873e+06	1.43967e+07	1.22344e+07	1.54174e+07	1.05331e+07	1.43954e+07	1.54146e+07	1.04907e+07	1.24501e+07	1.22389e+07	1.00793e+07	1.1259e+07	1.4414e+07	1.62677e+07	1.87418e+07	1.45372e+07	9.67918e+06	1.04889e+07	1.34175e+07	1.13164e+07	7.60911e+06	7.30612e+06	8.2281e+06	1.6248e+07	1.13932e+07	1.31687e+07	1.01624e+07	9.67648e+06	8.54893e+06	1.33115e+07	1.21129e+07	8.95307e+06	8.44128e+06	9.64143e+06	1.00036e+07	1.06366e+07	9.77851e+06	1.87256e+07	1.96367e+07
P02775	PPBP	Platelet basic protein	1.11719e+08	2.08682e+08	5.33366e+07	1.67257e+08	5.61366e+07	1.09859e+08	1.09406e+08	9.17347e+07	1.39855e+08	7.98892e+07	1.04876e+08	7.23732e+07	8.88563e+07	8.281e+07	7.77324e+07	9.14623e+07	1.23687e+08	3.7625e+07	4.69615e+07	5.77619e+07	1.17241e+08	5.7512e+07	1.31442e+08	1.19468e+08	1.18802e+08	8.20187e+07	5.24849e+07	1.18094e+08	8.35966e+07	8.7153e+07	7.40639e+07	1.16949e+08	8.14548e+07	7.01784e+07	7.09541e+07	4.93738e+07	7.53867e+07	9.53709e+07	1.06279e+08	7.45185e+07	1.09078e+08	1.02148e+08	9.42216e+07	5.11513e+07	4.27512e+07	5.70932e+07	1.74976e+08
P02776	PF4	Platelet factor 4	4.94067e+07	7.84901e+07	2.32122e+07	5.31555e+07	1.61072e+07	4.91408e+07	3.64453e+07	3.4265e+07	5.77379e+07	2.35049e+07	3.72797e+07	3.09504e+07	4.37818e+07	3.75795e+07	3.25457e+07	6.07812e+07	6.24606e+07	2.0413e+07	2.58632e+07	2.86796e+07	4.80632e+07	2.61456e+07	5.92528e+07	5.1361e+07	4.19832e+07	3.05566e+07	2.46674e+07	5.13375e+07	4.69553e+07	4.30439e+07	4.248e+07	5.11263e+07	3.35886e+07	3.31754e+07	2.49461e+07	2.26282e+07	4.46819e+07	3.896e+07	4.78051e+07	3.74472e+07	4.9028e+07	4.89475e+07	3.83833e+07	2.50262e+07	1.9905e+07	1.80954e+07	9.83907e+07
P02786	TFRC	Transferrin receptor protein 1	135338	113358	166830	129436	88307.2	145239	88546	178747	113573	119144	92806.9	143159	136138	135664	267842	134364	149752	129567	209544	80298.8	178433	125527	134454	122532	110708	120382	87207.8	137857	170020	146513	170848	175968	140175	151350	125230	104596	148152	119249	118493	155055	65099.8	110153	100579	111788	163292	134787	91639.5
P02787	TF	Serotransferrin	5.23992e+06	2.83756e+06	1.1744e+07	2.99262e+06	1.26909e+07	5.42873e+06	4.32826e+06	4.17639e+06	3.24901e+06	5.1943e+06	2.88936e+06	6.58401e+06	2.87493e+06	5.81982e+06	3.79457e+06	4.22921e+06	2.31728e+06	7.76279e+06	4.65236e+06	5.60536e+06	3.30642e+06	6.95909e+06	3.7131e+06	2.96333e+06	4.38419e+06	2.36659e+06	7.77315e+06	3.84718e+06	2.12999e+06	4.42713e+06	2.97961e+06	2.64839e+06	4.39728e+06	1.18521e+06	1.99758e+06	1.41052e+06	1.92452e+06	2.34846e+06	1.84545e+06	1.92156e+06	1.2492e+06	1.78534e+06	1.48406e+06	1.67135e+06	1.76044e+06	2.95942e+06	1.57385e+07
P02790	HPX	Hemopexin	1.40816e+08	1.90947e+08	2.04751e+08	2.23809e+08	1.51396e+08	1.26884e+08	1.42303e+08	1.73923e+08	1.51439e+08	1.79519e+08	1.47899e+08	1.41071e+08	1.6909e+08	1.90808e+08	2.01461e+08	1.42847e+08	2.10788e+08	1.1775e+08	1.43229e+08	1.17656e+08	1.96185e+08	1.63888e+08	2.49227e+08	2.29602e+08	1.44013e+08	1.64731e+08	1.37631e+08	1.66892e+08	1.45786e+08	1.24284e+08	1.05799e+08	1.53976e+08	1.11345e+08	1.2245e+08	9.66062e+07	1.0202e+08	9.14341e+07	1.38722e+08	1.79895e+08	1.3449e+08	1.04817e+08	1.12345e+08	1.10009e+08	1.07327e+08	8.93436e+07	1.67887e+08	2.6131e+08
P03950	ANG	Angiogenin	208582	385601	153359	175502	200871	180138	229180	226772	296408	319220	344977	159932	300640	256563	216047	226345	480260	102023	154460	152530	330840	181854	328833	430927	168325	239543	169082	380496	261765	167336	99060.3	86827.2	100208	121763	152173	159777	157658	238063	137426	153360	362669	161123	129709	219138	152541	200461	884178
P03952	KLKB1	Plasma kallikrein	6.07561e+06	6.97553e+06	4.03802e+06	6.38143e+06	3.62819e+06	7.40934e+06	7.17619e+06	7.45759e+06	5.49464e+06	6.7729e+06	8.16779e+06	5.68847e+06	6.2518e+06	3.73991e+06	7.47221e+06	2.97936e+06	5.58471e+06	4.70253e+06	6.62384e+06	4.44318e+06	7.85762e+06	7.8653e+06	7.43716e+06	6.13424e+06	7.00372e+06	4.63872e+06	4.14838e+06	5.30642e+06	9.71173e+06	5.36611e+06	6.19584e+06	5.77177e+06	4.31261e+06	3.73538e+06	4.73973e+06	4.39768e+06	4.60549e+06	3.43474e+06	5.4666e+06	4.29009e+06	4.7005e+06	4.86581e+06	5.90166e+06	4.36065e+06	5.45469e+06	4.70831e+06	7.96118e+06
P03973	SLPI	Antileukoproteinase	159271	406724	102226	255394	86049.4	250355	232855	259003	313926	188216	254133	105763	231351	202041	197401	263530	339586	153777	268194	186535	210032	305111	226491	343638	346029	270342	100547	307456	288661	242583	167600	262866	230068	139794	126926	165937	144999	147029	166717	179384	374009	181975	139904	201330	269276	91841.9	397190
P04003	C4BPA	C4b-binding protein alpha chain	2.9024e+06	399276	7.37835e+06	919579	7.69012e+06	2.25054e+06	1.50421e+06	1.45746e+06	1.2272e+06	1.54779e+06	1.39663e+06	5.39879e+06	1.19461e+06	3.10342e+06	1.023e+06	2.70427e+06	425005	6.04294e+06	2.39471e+06	3.662e+06	899493	4.28691e+06	1.11544e+06	636953	2.25525e+06	595208	4.9923e+06	1.22295e+06	849582	1.51655e+06	2.59036e+06	2.3476e+06	1.77885e+06	4.52509e+06	2.53134e+06	2.36566e+06	1.75495e+06	2.90148e+06	1.01198e+06	789009	642027	1.45301e+06	2.28936e+06	3.02599e+06	1.42862e+06	6.35307e+06	418396
P04004	VTN	Vitronectin	1.23695e+08	1.27965e+08	8.00908e+07	1.31203e+08	6.54358e+07	1.05816e+08	1.10808e+08	1.25331e+08	9.3034e+07	9.84751e+07	9.91668e+07	8.2502e+07	1.1794e+08	1.05445e+08	1.63837e+08	8.23564e+07	1.52916e+08	5.29011e+07	8.91496e+07	6.44075e+07	1.31144e+08	9.80095e+07	1.76226e+08	1.29627e+08	8.98962e+07	1.09762e+08	6.59727e+07	1.18937e+08	1.08546e+08	7.55298e+07	9.37221e+07	1.28841e+08	8.11635e+07	1.12473e+08	8.03332e+07	7.07256e+07	9.07031e+07	6.75197e+07	1.21168e+08	1.31997e+08	9.50293e+07	1.12696e+08	9.76789e+07	7.61137e+07	1.07756e+08	6.01803e+07	1.40114e+08
P04070	PROC	Vitamin K-dependent protein C	990304	1.09625e+06	502995	961745	537145	1.01124e+06	1.02727e+06	972839	809098	764095	1.00584e+06	979765	972616	936622	1.52757e+06	952093	1.14742e+06	499569	768384	512953	1.37644e+06	1.00952e+06	1.25728e+06	1.26816e+06	980701	848869	593182	958273	992689	589517	1.26794e+06	811848	740167	821971	769086	770610	859188	960003	1.03279e+06	1.10368e+06	1.14081e+06	805441	703875	747745	693212	734540	781761
P04114	APOB	Apolipoprotein B-100	1.22105e+07	4.04781e+06	2.1094e+07	8.08363e+06	2.63852e+07	8.53187e+06	2.33645e+07	1.49376e+07	7.1201e+06	1.13111e+07	1.10689e+07	1.86086e+07	9.9112e+06	1.01921e+07	1.0775e+07	8.88776e+06	6.54335e+06	1.1826e+07	9.94607e+06	5.58582e+06	5.73894e+06	1.29494e+07	4.76347e+06	3.64851e+06	4.70711e+06	1.89764e+06	7.10086e+06	4.39853e+06	8.64527e+06	9.63412e+06	4.47686e+06	7.65359e+06	1.22994e+07	1.27194e+07	9.11697e+06	1.29205e+07	9.45397e+06	1.42029e+07	9.32898e+06	3.08853e+06	1.40963e+07	3.39025e+06	7.28638e+06	1.39102e+07	5.49782e+06	8.98288e+06	3.4041e+06
P04156	PRNP	Major prion protein	75821.8	180442	33961.2	107452	15253.3	86746.9	104540	105069	97156.6	56428.9	116189	65076.1	123311	83818.3	105237	110199	143920	65299.4	103339	98591.4	105821	71963.9	122816	126609	136667	138349	68709.6	140034	182149	111406	107585	114387	96776.6	60450.5	78924.9	84764.3	113845	137760	103531	72688.5	230381	102877	91462.7	100804	121533	52345.3	70147.8
P04180	LCAT	Phosphatidylcholine-sterol acyltransferase	3.61697e+06	6.03527e+06	2.80852e+06	5.21996e+06	2.45428e+06	3.50396e+06	4.51254e+06	4.19279e+06	3.30343e+06	3.04235e+06	4.23732e+06	3.40369e+06	3.95457e+06	4.08223e+06	5.1877e+06	3.35533e+06	4.98438e+06	2.21123e+06	3.38699e+06	2.94462e+06	6.18032e+06	3.64281e+06	5.8131e+06	4.61059e+06	3.10636e+06	3.94956e+06	2.33085e+06	4.43502e+06	3.50292e+06	2.75908e+06	2.75886e+06	5.07703e+06	2.93143e+06	3.56495e+06	3.38053e+06	3.8922e+06	3.42053e+06	3.69391e+06	5.49887e+06	4.71743e+06	3.38867e+06	3.3268e+06	3.68246e+06	3.83743e+06	2.89664e+06	2.09412e+06	4.35866e+06
P04196	HRG	Histidine-rich glycoprotein	1.56557e+06	506578	3.25508e+06	602045	3.46065e+06	1.29165e+06	880761	845174	698898	1.12268e+06	996079	2.65897e+06	1.0994e+06	1.85002e+06	1.03205e+06	1.59281e+06	532557	2.26023e+06	1.49152e+06	1.82904e+06	707010	2.48918e+06	866535	571679	1.01261e+06	447022	2.14882e+06	840274	739109	741967	1.60884e+06	1.85872e+06	1.51889e+06	2.31371e+06	1.24892e+06	1.14337e+06	1.05976e+06	2.39362e+06	674472	698624	986037	545983	813845	1.22277e+06	1.75705e+06	2.75147e+06	437264
P04211	IGLV7-43	Immunoglobulin lambda variable 7-43	1.12824e+06	543948	1.94216e+06	543496	2.2486e+06	923247	650977	564707	359606	956653	730158	1.74458e+06	460482	707941	635648	933479	352992	1.24295e+06	578501	1.24719e+06	794810	1.34949e+06	759721	549732	571619	450214	1.47929e+06	533674	499581	830133	660439	578844	404317	1.88245e+06	556377	962888	926499	448834	781930	611348	249067	595986	722235	1.28444e+06	576024	1.78608e+06	425738
P04217	A1BG	Alpha-1B-glycoprotein	1.83767e+07	2.10122e+07	3.36098e+07	2.67119e+07	2.50932e+07	1.45497e+07	1.97895e+07	2.07016e+07	1.9574e+07	2.47023e+07	1.95839e+07	2.01001e+07	2.20954e+07	2.71493e+07	3.39396e+07	2.06243e+07	2.76459e+07	1.99909e+07	2.41259e+07	2.37145e+07	2.4497e+07	2.45583e+07	2.87335e+07	3.31496e+07	2.02165e+07	2.39419e+07	2.68455e+07	2.39443e+07	1.80399e+07	1.81509e+07	1.42978e+07	2.2701e+07	2.58871e+07	2.19721e+07	1.35685e+07	1.60526e+07	1.29535e+07	1.58988e+07	2.03398e+07	1.72051e+07	1.38906e+07	2.0106e+07	1.45013e+07	1.95974e+07	1.41853e+07	2.57996e+07	3.0016e+07
P04259	KRT1	Keratin, type II cytoskeletal 1	3.61903e+07	1.38888e+07	3.11999e+06	1.00457e+07	6.02928e+06	1.56291e+07	5.16135e+07	6.11098e+06	5.44491e+06	8.93195e+06	6.39455e+07	2.71834e+07	4.15083e+07	4.5315e+06	1.19362e+07	3.22544e+07	3.33623e+07	9.44207e+06	1.78187e+07	9.00855e+06	3.41192e+07	6.02858e+06	5.45693e+06	4.88062e+06	4.51496e+06	4.84908e+06	2.24752e+06	6.5886e+06	1.0304e+07	6.16791e+07	2.32713e+07	1.55002e+07	7.28759e+06	9.75216e+06	2.33231e+07	2.86599e+07	4.703e+06	3.80397e+06	3.2102e+07	2.852e+07	2.97817e+07	5.2266e+07	1.41628e+07	2.87826e+07	2.42372e+07	2.05846e+07	1.12623e+07
P04275	VWF	von Willebrand factor	103969	70112.4	210026	91584.5	206496	80309.6	131572	111243	91191.3	131866	149813	172643	107412	138634	97609.7	141270	132717	271575	157668	237037	70475.6	136919	128434	110002	222586	93475.8	180689	111006	134340	142542	142372	280417	168830	222000	112122	144558	112918	124611	99846.4	67125.7	164300	82681.9	69692.7	136387	153923	191754	155780
P04278	SHBG	Sex hormone-binding globulin	1.2839e+06	2.32024e+06	2.24894e+06	2.10835e+06	1.45737e+06	1.37471e+06	1.17341e+06	1.90622e+06	1.93296e+06	3.55042e+06	2.52281e+06	1.92355e+06	2.07826e+06	1.762e+06	2.58503e+06	1.43252e+06	2.0509e+06	2.03989e+06	3.53949e+06	2.08688e+06	2.92059e+06	2.30376e+06	3.01189e+06	3.26697e+06	2.83211e+06	2.66967e+06	1.93624e+06	2.40225e+06	3.09286e+06	4.22632e+06	3.27233e+06	3.36619e+06	2.50991e+06	3.93978e+06	644601	3.03478e+06	1.47077e+06	2.4923e+06	2.15142e+06	1.66391e+06	2.01251e+06	3.73743e+06	2.31008e+06	3.69164e+06	1.627e+06	3.46121e+06	2.59869e+06
P04406	GAPDH	Glyceraldehyde-3-phosphate dehydrogenase	135771	131386	154346	208034	271143	42442.6	101369	113162	73690.3	102720	149647	120654	85937.6	101983	132298	77015	604628	46256.8	95560.9	45380.4	172562	229837	188041	75865.3	325341	135263	62213.3	131864	87388.2	107427	67735.2	36124.4	124383	32278.5	217327	162233	65656.6	72712.1	64546.4	212196	83768.7	318186	336993	191774	174357	151260	221591
P04439	HLA-A	HLA class I histocompatibility antigen, A alpha chain	111847	218382	78321.7	237638	95305.7	149872	116035	111922	134680	172759	172118	64279.9	205544	193949	146352	189105	139295	147548	128528	151640	148663	74391.2	175524	228442	155267	153109	81997.2	189514	167970	93956.7	185122	216912	288676	90129.5	170036	210928	109621	85746.3	221222	126775	79397.5	81965.3	103856	182761	162317	204023	109170
P04792	HSPB1	Heat shock protein beta-1	84289	120044	72338.2	83454.1	40920.5	65292.3	84870	77565.3	139780	76532.6	61438.2	63545.6	117029	77408.1	67853.4	75063.3	187672	42804.2	52004.9	36845.2	77709.6	63685.7	84298.6	104679	85099.8	50091.6	40649.9	55915.6	81273.2	56080.6	73681.2	127298	93443.4	87308.8	75083.1	80331.4	113508	74127.7	97437.4	86147.2	102697	82786.7	216231	43419.6	77893.9	64744.7	109004
P05019	IGF1	Insulin-like growth factor I	2.54503e+06	5.7749e+06	1.27127e+06	3.6436e+06	1.08469e+06	4.6485e+06	2.6254e+06	2.31922e+06	5.09363e+06	3.5179e+06	3.29368e+06	744684	3.21921e+06	3.41406e+06	2.65242e+06	4.26486e+06	3.7313e+06	979828	1.79693e+06	1.7779e+06	1.82912e+06	1.42319e+06	2.27955e+06	2.40834e+06	1.6634e+06	1.47621e+06	704583	3.63178e+06	2.4573e+06	921830	2.30563e+06	5.14137e+06	2.28396e+06	2.33123e+06	3.45188e+06	1.06872e+06	2.53695e+06	2.06286e+06	3.89636e+06	4.46426e+06	4.50263e+06	2.11899e+06	3.48856e+06	1.003e+06	6.06536e+06	632980	3.85083e+06
P04075	ALDOB	Fructose-bisphosphate aldolase B	66698.1	107332	103120	118848	61459.9	63209.5	130961	118488	58755.8	99982	80998.9	50991.7	64183.5	100785	70686.2	26038.5	73976.4	46085.2	45455.1	42993.7	149804	117527	122695	153307	55633.4	42209.5	70802	172937	53391	141392	50557.6	106858	39346.4	35193.9	75585.7	57658.7	54820.5	58865.2	65664.8	35942.2	78424.3	24200.4	66031.3	51051.4	45077.7	48349.6	529411
P05090	APOD	Apolipoprotein D	3.64468e+07	5.41701e+07	4.20144e+07	6.01189e+07	4.96351e+07	1.03689e+08	7.02694e+07	8.53032e+07	1.06691e+08	1.34657e+08	8.47977e+07	5.18784e+07	1.56513e+08	1.02941e+08	1.04983e+08	1.13782e+08	2.10048e+08	5.5372e+07	1.61018e+08	1.2692e+08	1.26452e+08	9.88581e+07	1.32564e+08	1.60204e+08	1.38174e+08	2.34384e+08	1.26893e+08	1.59924e+08	1.26212e+08	1.28652e+08	1.40871e+08	5.75949e+07	7.50501e+07	1.10417e+08	5.56373e+07	4.79598e+07	9.00747e+07	6.16074e+07	7.20538e+07	8.20803e+07	5.30852e+07	6.23593e+07	6.56372e+07	5.78477e+07	6.12546e+07	5.87354e+07	1.60742e+08
P05109	S100A8	Protein S100-A8	2.69421e+06	4.45202e+06	1.53617e+06	6.72956e+06	1.13276e+06	4.52881e+06	2.94835e+06	3.27549e+06	6.0785e+06	2.69695e+06	2.47563e+06	1.33955e+06	2.02222e+06	1.84804e+06	1.6766e+06	1.57418e+06	2.13024e+06	1.20273e+06	1.43682e+06	511522	2.08451e+06	1.37515e+06	2.15078e+06	2.12618e+06	1.61383e+06	2.1681e+06	820021	1.63741e+06	1.2582e+06	983935	1.63772e+06	1.85715e+06	3.10868e+06	1.32917e+06	3.63112e+06	3.22556e+06	2.06474e+06	1.73364e+06	2.86375e+06	2.21886e+06	1.96733e+06	3.57021e+06	2.99973e+06	3.22983e+06	1.30984e+06	1.43895e+06	3.0401e+06
P05154	SERPINA5	Plasma serine protease inhibitor	938335	900682	880624	922953	801656	841791	761322	801376	711064	811773	995693	798138	796272	1.10877e+06	1.24317e+06	644970	1.15591e+06	602323	709354	609636	1.43723e+06	1.11202e+06	1.29533e+06	1.15235e+06	987057	1.13381e+06	1.03224e+06	780101	1.00311e+06	580841	487540	826265	752460	516360	891310	777444	580235	786341	917582	542231	593014	601115	578767	659324	526403	798781	1.02464e+06
P05155	SERPING1	Plasma protease C1 inhibitor	1.07688e+08	7.36556e+07	4.35943e+07	9.19527e+07	4.06901e+07	6.9099e+07	9.47941e+07	9.62689e+07	7.16824e+07	6.09459e+07	1.06541e+08	8.86601e+07	8.25833e+07	8.10317e+07	1.35471e+08	6.88256e+07	1.33728e+08	6.03322e+07	1.45935e+08	7.58434e+07	1.72682e+08	1.09876e+08	1.39424e+08	1.28506e+08	1.36028e+08	1.29638e+08	7.40679e+07	1.03983e+08	2.22748e+08	9.40445e+07	9.55402e+07	8.56224e+07	9.72819e+07	6.90614e+07	7.54345e+07	7.04893e+07	7.97019e+07	7.28184e+07	1.04071e+08	8.53182e+07	5.86818e+07	1.36761e+08	9.86691e+07	7.1163e+07	1.01428e+08	6.38434e+07	1.2518e+08
P05156	CFI	Complement factor I	1.67634e+06	1.53807e+06	2.40655e+06	1.91773e+06	2.42139e+06	1.30724e+06	1.40202e+06	1.52201e+06	1.28301e+06	1.30334e+06	1.36814e+06	1.74883e+06	1.07118e+06	1.29468e+06	1.3647e+06	975755	1.36839e+06	1.6627e+06	1.35906e+06	1.67311e+06	1.70429e+06	1.58704e+06	1.7197e+06	1.71265e+06	1.52672e+06	1.30681e+06	1.9925e+06	1.44098e+06	1.36727e+06	1.03047e+06	1.28732e+06	1.3616e+06	1.82042e+06	1.27155e+06	1.06547e+06	1.20183e+06	1.05785e+06	1.35307e+06	1.62113e+06	1.27644e+06	873830	1.26431e+06	1.26832e+06	1.18994e+06	910212	1.94791e+06	1.67016e+06
P05160	F13B	Coagulation factor XIII B chain	188282	110156	298915	137403	336995	181922	150359	165462	149030	180358	167099	318961	137912	207589	215180	180384	124778	277814	183425	213490	148738	276250	152629	118597	204717	138397	313613	127277	132304	134370	143140	170377	137200	187921	143849	195875	184463	234891	163478	180810	193902	153132	166682	220493	146662	262918	145082
P05362	ICAM1	Intercellular adhesion molecule 1	122010	106771	163349	146721	271854	103863	123738	153823	127656	117795	90012.3	93824.6	126135	99429.5	126544	118348	124247	115295	167898	118995	104794	82980.7	140136	161087	155081	132247	106612	101985	207606	122021	110794	106522	162921	43282.2	103094	118988	95290.2	121675	139825	100349	100090	86820.5	86921.5	120536	98394.6	89522.3	222501
P05451	REG1A	Lithostathine-1-alpha	101917	276259	35844.6	129965	41400.7	85308.8	133881	114937	159748	90326	564203	151899	316967	124070	90307.9	276078	271266	110357	193616	194115	114046	68579.7	122674	140843	111985	162120	49610.5	188097	142655	82803.7	74812.3	76043.7	55270.1	76141.2	72457.2	144007	66270	115032	97442	72191.6	199485	81965	209291	183284	67934.8	45230.9	205969
P05452	CLEC3B	Tetranectin	1.78231e+07	2.36949e+07	1.42655e+07	2.07527e+07	1.06661e+07	2.18571e+07	1.83916e+07	2.37711e+07	2.28556e+07	3.5162e+07	1.98845e+07	1.37661e+07	2.47613e+07	1.76549e+07	2.07683e+07	1.80195e+07	2.56127e+07	1.07156e+07	2.03645e+07	1.63149e+07	2.02249e+07	1.49032e+07	2.47023e+07	2.44934e+07	2.0117e+07	2.28667e+07	1.0988e+07	1.74971e+07	1.93509e+07	1.86694e+07	1.37758e+07	1.75274e+07	2.2119e+07	1.88912e+07	1.25133e+07	1.70141e+07	1.79895e+07	1.65889e+07	2.03164e+07	2.54114e+07	1.82138e+07	1.49393e+07	1.52521e+07	1.68006e+07	1.26972e+07	1.14186e+07	3.56735e+07
P05543	SERPINA7	Thyroxine-binding globulin	2.20548e+06	2.70608e+06	1.84059e+06	2.99993e+06	1.32448e+06	1.76178e+06	2.01312e+06	2.09758e+06	1.78954e+06	1.97869e+06	2.12642e+06	1.92589e+06	2.5536e+06	2.50288e+06	2.73395e+06	1.66933e+06	2.53144e+06	1.21532e+06	1.73167e+06	1.46921e+06	2.83714e+06	1.97881e+06	2.70952e+06	2.58437e+06	1.28043e+06	2.40909e+06	1.53103e+06	2.03285e+06	1.66542e+06	1.49082e+06	1.51571e+06	2.28159e+06	2.49449e+06	1.64158e+06	1.46216e+06	1.78557e+06	2.06069e+06	1.44673e+06	2.50701e+06	2.44015e+06	1.24286e+06	2.34724e+06	1.97233e+06	2.03691e+06	1.75241e+06	1.62762e+06	1.39968e+06
P05546	SERPIND1	Heparin cofactor 2	2.91788e+06	3.01422e+06	4.06306e+06	3.24383e+06	4.65167e+06	2.36585e+06	2.67911e+06	2.56949e+06	2.21856e+06	2.49589e+06	2.96844e+06	3.1415e+06	2.3424e+06	3.54724e+06	3.47687e+06	2.76075e+06	3.40551e+06	2.80382e+06	2.6957e+06	2.41525e+06	3.50173e+06	3.02307e+06	3.94786e+06	3.17251e+06	2.19582e+06	2.42819e+06	2.74437e+06	2.6642e+06	2.84111e+06	1.42539e+06	2.67704e+06	3.78985e+06	2.74264e+06	3.195e+06	2.69713e+06	2.60696e+06	2.8132e+06	3.45006e+06	4.25376e+06	2.2977e+06	2.0967e+06	2.3336e+06	2.50772e+06	2.82341e+06	2.13046e+06	2.89973e+06	2.97575e+06
P06276	BCHE	Cholinesterase	280487	138146	642176	165072	578993	272359	178557	189396	152999	310620	159013	425809	191852	331582	236079	270412	150823	409559	199804	320724	209855	391025	265532	152225	211523	155039	413105	222726	145342	172363	220249	295043	180530	288287	333922	255013	235266	310120	191315	193414	160693	171919	192979	233286	111143	485891	145729
P06312	IGKV4-1	Immunoglobulin kappa variable 4-1	3.38746e+06	916828	8.66591e+06	1.07083e+06	3.96581e+06	2.53418e+06	1.89035e+06	1.99327e+06	1.45112e+06	3.07606e+06	1.27224e+06	4.15549e+06	1.48258e+06	3.2e+06	2.10837e+06	3.40166e+06	969935	4.5991e+06	2.34652e+06	3.36939e+06	1.15448e+06	3.16245e+06	1.76255e+06	1.49358e+06	1.47573e+06	951678	5.03022e+06	1.31212e+06	1.08574e+06	2.58523e+06	2.00675e+06	2.05622e+06	1.59226e+06	6.16309e+06	1.70564e+06	2.65872e+06	2.9135e+06	2.87912e+06	1.39879e+06	2.14503e+06	1.26163e+06	1.13851e+06	2.13719e+06	2.96579e+06	1.53956e+06	4.99197e+06	989820
P01824	IGHV4-34	Immunoglobulin heavy variable 4-34	355612	70239.1	861614	129886	777945	322544	271881	201668	256716	299232	181615	369994	194666	357609	174469	253988	161299	437825	372958	377054	160061	376078	179064	122533	194839	63648.9	366681	168226	256188	192765	233581	211846	268723	528582	288767	264606	309052	357094	102043	253016	64298.7	142945	208943	235711	221070	425176	93696
P06396	GSN	Gelsolin	3.06733e+06	2.45117e+06	5.29404e+06	2.60433e+06	4.57433e+06	2.72806e+06	2.53057e+06	2.59817e+06	2.53908e+06	3.80063e+06	1.97029e+06	3.00875e+06	2.36905e+06	2.78043e+06	2.6695e+06	2.57416e+06	2.44121e+06	3.13625e+06	2.74484e+06	2.89652e+06	2.51471e+06	3.22064e+06	2.62872e+06	2.89066e+06	2.83457e+06	2.66795e+06	3.40398e+06	2.21837e+06	2.47758e+06	2.53394e+06	2.72038e+06	2.81298e+06	3.84253e+06	2.34771e+06	2.03076e+06	2.17612e+06	2.62276e+06	2.81734e+06	2.56616e+06	2.28139e+06	2.12307e+06	1.53497e+06	1.84318e+06	2.02529e+06	2.4359e+06	3.36198e+06	2.79721e+06
P06681	C2	Complement C2	821096	805109	1.49488e+06	890737	1.45963e+06	833070	802803	880108	595811	985007	915748	1.17033e+06	774485	1.03419e+06	1.08651e+06	809080	781407	1.14802e+06	815692	785365	971723	1.07779e+06	1.42152e+06	997201	1.08371e+06	680022	1.15322e+06	845301	853879	842540	979352	907555	855554	924748	725605	763172	874058	879400	1.07839e+06	927565	624478	983302	855431	795794	903934	1.37989e+06	811004
P06702	S100A9	Protein S100-A9	1.97871e+06	3.00319e+06	1.28503e+06	6.9348e+06	1.18389e+06	3.79737e+06	2.93289e+06	3.67967e+06	7.5189e+06	3.46123e+06	2.05392e+06	567628	1.48814e+06	1.61812e+06	2.01556e+06	1.15745e+06	1.97382e+06	1.12582e+06	2.18815e+06	571376	2.99075e+06	1.12905e+06	2.53461e+06	3.49009e+06	2.26663e+06	2.72249e+06	815304	2.0125e+06	1.5382e+06	1.62693e+06	2.25508e+06	2.54428e+06	4.31185e+06	1.20575e+06	2.40342e+06	2.65014e+06	1.28555e+06	1.86027e+06	2.70683e+06	1.50706e+06	1.41183e+06	4.20931e+06	2.69468e+06	2.8159e+06	1.0399e+06	1.73464e+06	5.22058e+06
P06703	S100A6	Protein S100-A6	340634	500974	193803	422432	346282	312940	349565	429509	660026	218769	275745	116984	404787	280167	336213	312765	1.46227e+06	200007	435731	173204	446050	212455	1.24995e+06	496466	615701	954644	320048	369059	612140	440656	288480	467828	479346	261984	493475	325750	451218	432033	536665	375022	466030	450097	335440	379515	475076	132220	497569
P06727	APOA4	Apolipoprotein A-IV	1.76693e+07	1.43199e+07	1.54242e+07	1.42709e+07	2.34425e+07	1.79822e+07	1.68347e+07	1.75149e+07	1.37532e+07	1.30151e+07	3.73294e+07	2.00336e+07	3.46191e+07	2.41682e+07	4.01813e+07	2.00055e+07	4.03011e+07	2.05356e+07	3.29467e+07	4.20397e+07	3.08765e+07	2.0473e+07	3.73405e+07	2.45554e+07	3.30985e+07	2.85376e+07	2.08607e+07	3.15583e+07	5.24485e+07	2.15209e+07	1.7034e+07	1.05367e+07	1.77531e+07	1.04644e+07	1.54207e+07	1.52625e+07	1.35265e+07	1.5386e+07	2.39123e+07	7.961e+06	1.79236e+07	2.15269e+07	2.10903e+07	1.63185e+07	1.96069e+07	1.80071e+07	2.70313e+07
P06733	ENO1	Alpha-enolase	74408.5	52935.6	34317.9	36476.4	8691.28	17894.7	34351.6	26056.4	28814.2	22161.7	33937.6	28187.4	62465.1	37953.1	28346.3	32083.4	123122	27675.3	34463.2	23133.8	33796.2	29114.2	32986.6	19908.9	155453	45922.5	23710.5	12815.1	43883.7	12337.2	43990.1	64480	67305.1	46579	24873.9	22270.5	14901.3	17057.9	42985.4	17980.8	65867.3	36024	100427	19850.1	25581.1	28021.2	25867.5
P06753	TPM3	Tropomyosin alpha-3 chain	110646	316576	83747.4	321142	47084.5	188645	240093	155970	298383	106110	32126.7	33171.8	18402.4	51267.2	70733.2	5012.18	81570.3	40036.5	63181.4	40490.1	21909.8	46075.2	13371.1	18955.9	44748.2	62922.2	41590.8	9429.84	25996.9	50137.7	40951.2	15953.1	18783.1	46897.8	102782	36489.5	81570.4	202881	39459.9	72536.7	249584	69115.5	92218.3	64465.8	29345.4	68908.4	84285.7
P07225	PROS1	Vitamin K-dependent protein S	1.02926e+06	851290	985469	1.07195e+06	895431	865011	1.2157e+06	886352	811011	867410	806607	969597	742008	869700	1.67414e+06	921504	1.12594e+06	686769	794374	780527	1.24496e+06	915213	995470	1.04994e+06	861983	1.14103e+06	704548	887270	1.06315e+06	539855	732755	867098	821735	832886	675263	739368	797500	835018	927237	898231	734764	899203	729431	910491	540430	1.00911e+06	546757
P07307	ASGR2	Asialoglycoprotein receptor 2	64018.6	120280	51176.8	120774	15419.7	75295.5	67713.9	94085.1	86785.7	69835.2	105112	51277.4	98461	87063.5	137067	98989.7	99963.1	53808.4	71811.7	45353.8	108475	70649.5	94748.3	104287	70536.3	103977	49886.4	82658.4	124082	67832.1	64939.7	55175.6	38415.4	76696.8	73495.5	86175.8	67074.4	51178.1	51438	72689.3	85137.7	64819.9	77132.6	117268	23817.2	100735	136912
P07333	CSF1R	Macrophage colony-stimulating factor 1 receptor	150038	118383	64294.2	128909	54922.7	178746	181605	169333	109022	102901	162865	173433	118371	96501.2	223682	100246	162256	75854.9	191978	93331.1	206166	93610.2	125070	144778	143115	129153	93736.3	118403	231889	107413	230949	189923	242683	178988	95718.1	149738	188219	115296	229457	241154	111832	180558	145741	171294	195514	112359	44666.7
P07339	CTSD	Cathepsin D	166209	325031	142318	294465	142701	135373	197703	242491	203170	165441	249839	212001	167274	204965	335148	84718	214987	138985	110940	78336.1	393623	170401	332174	348516	315805	283118	185330	199618	257787	209629	155042	137654	110295	101926	531218	366493	122053	118389	204001	415357	207205	514609	457243	312509	150029	241445	194435
P07357	C8A	Complement component C8 alpha chain	575330	426056	1.18872e+06	423081	1.35461e+06	499677	406665	451380	367540	649138	473542	840924	369097	609706	359851	426499	380985	830132	552849	734760	475435	883118	519480	359348	464619	356585	948294	414462	288092	465901	311883	448741	471056	435426	399252	408683	361938	504480	347358	305651	225458	333651	429640	424990	239975	971461	1.06548e+06
P07358	C8B	Complement component C8 beta chain	812821	1.02534e+06	1.14252e+06	1.10725e+06	1.14149e+06	779449	692191	882861	713094	1.09874e+06	734778	823014	671526	865901	944594	519203	752083	1.03416e+06	763240	806527	963387	954174	1.02129e+06	871151	859859	645768	953416	897958	507638	673264	515690	882270	944890	670981	543679	553328	564860	697085	699492	537988	412286	680926	547258	525466	396699	1.09216e+06	1.31028e+06
P07359	GP1BA	Platelet glycoprotein Ib alpha chain	547998	933396	324448	871095	215464	409409	589606	660500	616312	476682	283585	273546	245594	291538	270822	260922	291594	178159	186535	232529	411023	193299	574974	515956	166802	484587	208838	334478	188877	264802	339522	461103	550390	355200	194722	313784	468518	893973	441926	251528	872662	476706	242762	429299	281795	333800	197062
P07360	C8G	Complement component C8 gamma chain	558578	317192	1.25275e+06	379622	1.07912e+06	525290	449587	475467	387629	653449	323299	795831	445911	618319	468796	483271	336899	1.03563e+06	521970	763187	443031	749258	419195	344662	531691	285296	934308	441216	301910	509279	313934	484851	494616	418152	342409	360411	352205	570115	258783	194915	188763	283344	297819	392876	222849	862329	845915
P07602	PSAP	Prosaposin	341869	772916	159076	536123	167618	461235	469034	392638	593902	320582	392359	182722	431852	313076	404778	346257	451085	214372	367808	261999	342163	237764	350882	415642	418704	558318	218462	477506	576000	265597	521540	573413	514298	353110	394979	363870	529594	436041	564457	425126	646479	497418	365051	387497	730083	256355	360070
P07737	PFN1	Profilin-1	1.59691e+06	2.89367e+06	1.27796e+06	3.16455e+06	975258	2.96426e+06	1.78717e+06	1.89264e+06	2.90797e+06	1.7099e+06	978564	690736	797228	854954	808369	705590	1.96161e+06	533880	776337	443368	992829	733510	1.14351e+06	1.294e+06	1.15637e+06	1.07945e+06	966411	884297	980783	1.00896e+06	1.71373e+06	1.2303e+06	1.41823e+06	734194	1.75732e+06	1.39903e+06	2.21969e+06	3.07191e+06	1.8146e+06	1.0509e+06	3.14987e+06	1.82863e+06	2.11402e+06	1.60236e+06	1.09113e+06	1.25952e+06	2.50564e+06
P07911	UMOD	Uromodulin	232691	180250	101226	171111	55323.9	170129	238890	235177	141010	198435	207284	242286	251362	123271	241852	201369	365134	80485.3	253586	192784	238305	195435	183702	310663	239631	146445	80074.2	205189	375067	156390	330428	284989	194914	233660	159816	155005	238298	123994	357462	265349	144792	274346	85455.9	134812	425335	83474	205552
P07996	THBS1	Thrombospondin-1	1.7277e+06	1.83563e+06	2.35381e+06	1.60622e+06	3.31718e+06	1.49143e+06	1.3804e+06	1.34485e+06	1.37709e+06	1.82028e+06	883486	1.41221e+06	696156	908544	1.08121e+06	1.01993e+06	1.18303e+06	1.24974e+06	679802	728328	1.00447e+06	1.14658e+06	1.17222e+06	1.29703e+06	1.16328e+06	843672	1.63923e+06	1.09039e+06	754350	1.00012e+06	1.07159e+06	1.7274e+06	1.13044e+06	1.44384e+06	1.31581e+06	741678	1.19505e+06	1.8205e+06	1.05176e+06	731755	1.16591e+06	940809	1.0951e+06	792102	675043	1.75796e+06	1.92434e+06
P07998	RNASE1	Ribonuclease pancreatic	58859.4	312154	85317	98853.3	78254.4	75999.4	72040.3	206694	98501.8	192803	213316	46872.2	230030	81253.6	92676.6	145100	224958	84989.8	84531.3	80374.2	98165	209045	92118.6	121725	279961	97935.3	79608.1	299497	130781	149327	57866.7	71295.7	116984	64843	65485.3	137227	78848.7	98027.1	80154.8	79159.1	118267	74353.7	95666.7	120493	71779.4	86891.5	202448
P08174	CD55	Complement decay-accelerating factor	20339.5	25094.9	12016.6	21718.2	5120.18	19472.8	39125.7	12482.1	50220.3	28212.1	28195.6	27014.8	25907.9	11098.3	41268.8	13349.2	14589.2	25497.2	42791.4	35789	57002.2	35164.3	18650.5	22398.5	54951.7	61917	8755.02	22938	56135.9	39209.4	23184.4	16677.7	31896.8	8523.01	25996.5	14761.5	36759.6	21018.3	28615.4	18547.1	23135	9477.92	10721.6	23047.6	13955	28084.5	12304.8
P08185	SERPINA6	Corticosteroid-binding globulin	9.02905e+06	6.99654e+06	4.45713e+06	7.54944e+06	5.21679e+06	8.27612e+06	9.09868e+06	7.87617e+06	5.96757e+06	5.06588e+06	7.28397e+06	9.04201e+06	6.09139e+06	8.01329e+06	1.07426e+07	6.1306e+06	9.51449e+06	4.43168e+06	6.77761e+06	5.8092e+06	1.26599e+07	7.07811e+06	1.18881e+07	8.99715e+06	6.46125e+06	7.95345e+06	4.87026e+06	6.85656e+06	9.19949e+06	4.45201e+06	1.10664e+07	1.09566e+07	8.25599e+06	7.70379e+06	6.80432e+06	9.02765e+06	1.01499e+07	8.62078e+06	1.42038e+07	1.19729e+07	8.08197e+06	9.89058e+06	7.28561e+06	9.15795e+06	9.72817e+06	7.50888e+06	4.28652e+06
P08246	ELANE	Neutrophil elastase	57220.3	74242.7	76659.7	33291.8	91487.4	48584.5	70119.2	59248.1	67937.6	27497.4	21760.8	27630.6	14907.6	20135.4	56001.9	31011.8	66481	43368.1	22306.7	42720.7	32295.6	32238.3	32449.6	27934.8	23823.7	11548.1	17799.8	26719.9	69697.3	15205.2	67235.3	33279	13393.8	80816.8	59539.4	52989.3	34906.5	34578.4	38480.3	18595.2	22022.8	57319.6	22026.6	43857.3	27359.5	35109.7	72000.9
P08294	SOD3	Extracellular superoxide dismutase [Cu-Zn]	143301	237189	116750	108039	123172	168670	190600	200405	115168	105254	145218	78175.3	137618	116160	145817	90048.2	262138	97453.3	91194.1	266644	140140	212459	262151	293147	117026	193091	80813.3	148748	92753.1	44563.1	99125.1	135346	191106	126208	66213.9	190087	113814	155266	136963	107569	182967	188782	104421	147336	102646	106175	162972
P08519	LPA	Apolipoprotein(a)	1.38716e+06	735858	490986	4.87414e+06	1.88946e+06	5.53344e+06	1.07647e+07	2.98831e+06	2.03351e+06	6.08384e+06	7.1246e+06	6.00622e+06	2.28574e+06	2.77975e+06	1.71223e+06	948005	3.62345e+06	494165	1.77743e+06	1.40817e+06	7.28177e+06	1.83628e+06	510135	951960	3.79219e+06	238343	727710	1.52205e+06	4.62206e+06	2.95096e+06	436157	1.31742e+06	3.79104e+06	3.15039e+06	1.40239e+06	5.31126e+06	3.66645e+06	4.60811e+06	2.76595e+06	565277	6.63119e+06	732578	4.36104e+06	5.52161e+06	574475	4.39341e+06	397111
P08571	CD14	Monocyte differentiation antigen CD14	1.83893e+06	2.28509e+06	1.46095e+06	2.5581e+06	1.03878e+06	1.69709e+06	1.57462e+06	2.06574e+06	1.74161e+06	1.81206e+06	2.63963e+06	2.01371e+06	2.11369e+06	2.14359e+06	2.87273e+06	1.62029e+06	2.50511e+06	1.05309e+06	1.95303e+06	1.45348e+06	3.07781e+06	2.09799e+06	2.89207e+06	3.19401e+06	1.97347e+06	2.47086e+06	1.5965e+06	2.22474e+06	2.63682e+06	1.75057e+06	1.79832e+06	2.2574e+06	1.76149e+06	1.49915e+06	1.45958e+06	1.7516e+06	1.85667e+06	2.14229e+06	2.47178e+06	2.22023e+06	2.1255e+06	2.1021e+06	1.59023e+06	1.74585e+06	1.88529e+06	2.21868e+06	1.25471e+06
P08603	CFH	Complement factor H	3.79318e+06	612920	9.45341e+06	1.1666e+06	9.8207e+06	2.73927e+06	2.06293e+06	2.02182e+06	1.59e+06	3.03085e+06	1.7015e+06	6.58936e+06	1.55778e+06	3.8889e+06	1.51798e+06	3.43538e+06	750535	7.12884e+06	2.78626e+06	4.68515e+06	1.23457e+06	5.50967e+06	1.53938e+06	1.02214e+06	3.30156e+06	948841	6.75176e+06	1.70298e+06	1.18967e+06	2.55548e+06	3.06918e+06	3.4145e+06	3.5634e+06	5.39231e+06	3.71087e+06	3.26843e+06	2.41656e+06	4.40443e+06	1.35189e+06	1.00041e+06	1.13579e+06	1.26878e+06	2.30244e+06	3.57174e+06	1.9885e+06	7.94448e+06	896556
P08697	SERPINF2	Alpha-2-antiplasmin	1.35559e+07	1.36683e+07	1.07684e+07	1.50313e+07	9.42247e+06	1.02869e+07	1.32904e+07	1.22485e+07	1.16754e+07	1.19669e+07	1.1182e+07	9.82563e+06	1.13091e+07	1.33659e+07	1.74782e+07	9.7909e+06	1.73277e+07	6.91436e+06	1.23218e+07	1.03299e+07	1.61566e+07	9.91915e+06	1.79351e+07	1.58809e+07	1.00731e+07	1.17102e+07	7.50921e+06	1.22675e+07	1.05507e+07	8.35737e+06	9.5354e+06	1.11364e+07	1.09083e+07	9.63507e+06	1.03223e+07	8.92275e+06	8.71191e+06	9.8399e+06	1.52463e+07	1.47475e+07	9.28544e+06	9.58787e+06	1.07325e+07	9.10828e+06	1.02708e+07	9.00176e+06	1.07407e+07
P08709	F7	Coagulation factor VII	320591	480287	261013	576925	213805	270637	422058	429305	411745	449021	352252	258707	443658	395125	589030	349180	605019	224549	389533	327131	551686	346149	533448	605097	320779	503559	306817	408794	451589	302427	148667	412602	319298	360112	358163	513005	305918	443603	442927	407942	453506	350314	298995	469835	322050	197828	335244
P08887	IL6R	Interleukin-6 receptor subunit alpha	15715.4	40601.1	32127.7	28430.1	27912	31441.9	32935.4	50326.2	51216.7	34488.2	80799.8	16241.1	22493	28734.2	54074	42132.8	17706	19830.8	13241	47771.4	18843.3	44549.7	19915.9	39739.2	14508.6	38227	25400	75715.7	39059.2	67206.7	26615.3	32631	38801.5	41055.5	23053.4	22938.9	28168.1	10512.6	11850.7	36223	40491.9	25380.6	26769.8	26322.9	31871.6	31731.1	32464.8
P09211	GSTP1	Glutathione S-transferase P	37372.2	49443.1	17991.8	54228.7	17005.4	63879.4	58801.3	54615.6	67205.9	46733.5	43650	27311.5	46383.5	30899.6	36604.1	14527.1	49255.1	19001.3	41088.9	9000.6	50029.9	22882.9	43018.3	37523.9	48963.6	47394.2	23405.8	30165.3	47057.2	33084.1	16217.6	49350	58016.3	37696.8	33648.9	34534.9	40618.9	36599.7	36478.3	47529.8	45460.5	31251.6	90117	36361	50587.2	32084.5	17632
P09382	LGALS1	Galectin-1	106742	182000	40023.9	137559	24572.9	66250.3	72857.5	69085.3	105375	76774.4	104085	72437	119879	86323.3	81043.6	101880	150594	28837.2	85125.5	72369	116982	53487.3	108973	126895	102490	134110	37769.3	128332	93730.9	77668.5	47875.8	59952.1	81349.7	60919.2	77487.7	66051.9	66944.5	80990.8	118021	61755.9	103697	62869	68180.7	68820.7	91469.2	31663.4	138237
P09486	SPARC	SPARC	3.17331e+06	4.06349e+06	1.81936e+06	3.37689e+06	1.53089e+06	3.58793e+06	2.67439e+06	3.1671e+06	2.79217e+06	2.09337e+06	2.44296e+06	2.66629e+06	2.27387e+06	2.11616e+06	3.31465e+06	2.75136e+06	2.93378e+06	1.12878e+06	1.78889e+06	1.72877e+06	3.29657e+06	2.41171e+06	3.41636e+06	2.85391e+06	1.78403e+06	2.76216e+06	2.15592e+06	2.43656e+06	2.22058e+06	2.02751e+06	2.1882e+06	3.4634e+06	1.62789e+06	1.98469e+06	2.31321e+06	1.66396e+06	2.9926e+06	2.50087e+06	3.38585e+06	2.80306e+06	3.4199e+06	3.19134e+06	2.09731e+06	1.70167e+06	1.19742e+06	2.45445e+06	1.91746e+06
P09668	CTSH	Pro-cathepsin H	76387.5	141441	43906.8	104181	37216.6	58087.9	83895.9	85703.4	85484.6	94722.5	86546.8	49049	70596.2	79386.3	79212.7	46329.2	96149.6	38886.9	56017.8	45942.3	97900.8	69172.4	76825	100952	53457.4	75992.3	43086.6	65457.8	65480.2	76505.8	44293	62470.6	86707.3	74098.4	72154.6	67050.4	65590	72795.8	103764	30850.5	58715.8	55923.2	34272.2	70868.5	94364.2	48146.6	113787
P0C0L4	C4A	Complement C4-A	1.54715e+07	6.48545e+06	2.99432e+07	8.93013e+06	3.1683e+07	1.12354e+07	9.41194e+06	9.67156e+06	7.69278e+06	1.4193e+07	1.05822e+07	2.3882e+07	9.95785e+06	1.5637e+07	1.12046e+07	1.31125e+07	7.78613e+06	2.49542e+07	1.37863e+07	1.5497e+07	1.00061e+07	2.49134e+07	1.20545e+07	9.08672e+06	1.33351e+07	6.4674e+06	2.24518e+07	1.09704e+07	1.05237e+07	1.09249e+07	1.98979e+07	1.32445e+07	1.43929e+07	1.44522e+07	1.2326e+07	1.588e+07	4.93947e+06	7.54015e+06	1.23272e+07	7.56981e+06	3.67381e+06	1.00841e+07	1.04034e+07	1.73797e+07	4.35099e+06	2.32279e+07	1.63396e+07
P0CG47	RPS27A	Polyubiquitin-B	369556	748579	194011	692666	186978	454095	559964	365711	698969	251917	531238	203172	593735	337823	365733	364615	2.00445e+06	216417	351166	244351	387295	264525	487829	413028	508727	859915	364562	443131	957383	268595	488488	502998	496779	287264	423519	466167	519554	478676	487646	439564	1.46589e+06	741223	817137	547369	520103	271366	447874
P0DJI8	SAA2	Serum amyloid A-2 protein	4.23719e+06	9.44197e+06	5.57384e+06	9.71718e+07	5.06877e+06	3.98202e+06	5.59091e+06	7.36901e+06	8.73634e+07	4.67618e+07	7.94996e+07	5.6031e+07	6.65366e+06	2.54523e+07	2.2974e+07	2.71044e+07	2.87905e+07	2.79609e+07	5.77704e+06	8.54948e+06	8.95478e+06	3.34393e+06	1.01443e+07	1.06208e+07	4.87744e+06	8.33128e+06	2.50865e+06	1.30873e+07	1.052e+07	5.08127e+06	3.73754e+06	2.63319e+07	4.10601e+06	7.29632e+06	9.47607e+06	1.82331e+07	5.37342e+06	2.8006e+06	3.36762e+07	1.03621e+07	3.77853e+06	4.98428e+06	4.10625e+06	1.80286e+07	7.3859e+06	9.22185e+06	1.36549e+07
P0DOY2	IGLC2	Immunoglobulin lambda constant 2	4.03902e+07	1.1211e+07	1.01645e+08	1.9868e+07	1.05594e+08	3.65615e+07	3.2264e+07	3.57661e+07	3.19688e+07	4.54265e+07	2.23052e+07	6.11251e+07	1.98187e+07	4.90265e+07	3.14325e+07	4.25521e+07	2.15707e+07	6.9875e+07	4.3695e+07	4.59211e+07	2.5258e+07	5.91549e+07	3.16733e+07	2.39363e+07	4.4895e+07	2.32285e+07	5.70266e+07	1.9214e+07	2.5334e+07	3.22481e+07	4.40715e+07	3.88063e+07	4.91656e+07	7.06192e+07	3.39315e+07	3.25719e+07	2.95395e+07	8.25319e+07	2.89149e+07	2.12299e+07	2.01026e+07	2.59432e+07	2.13283e+07	3.5167e+07	4.2596e+07	9.53318e+07	2.28784e+07
P0DP01	IGHV1-8	Immunoglobulin heavy variable 1-8	99112.1	36398.2	225362	49710.6	97449.6	107871	62306.6	75207.2	96429.7	156658	72422.6	146085	29974.6	66332.9	74735.6	75631.4	38616.2	201460	77623.6	143671	38897	108394	64833.5	39861.4	69083.9	24213.6	122125	42262.2	66887.1	113510	108842	90225.2	104276	113451	67465.5	93534.5	117334	111795	93236.2	96581	73934.2	30694.6	53884.3	73153.6	77204.4	108695	47339.7
P10124	SRGN	Serglycin	926591	1.8609e+06	534932	1.02426e+06	384308	887782	776578	934807	1.58045e+06	1.25373e+06	596820	410117	645771	788834	826163	986462	1.15982e+06	513023	781901	808714	903189	412389	1.03495e+06	1.20609e+06	873618	844374	490255	1.30994e+06	902598	795660	600629	911036	323512	806397	494896	394812	667536	612412	768971	732524	817526	776697	894230	408479	586070	837720	1.70339e+06
P10153	RNASE2	Non-secretory ribonuclease	235583	387845	167655	339700	117325	245575	222583	297061	469962	231677	326091	86351.6	304287	192412	193042	169279	220866	112996	194856	83448.8	175353	199066	200176	245930	152746	234005	178705	248028	237684	178088	174338	183551	71631.8	355192	84151.6	275358	99815.9	329424	133946	137087	415128	230165	191505	312666	174535	110223	456742
P10451	SPP1	Osteopontin	12878.8	33639.6	20993.4	20897.1	8076.34	12555	13125.1	16764.8	22058.9	12256.6	23505	11338.9	28452	28210.1	14839.9	19152.9	43724.4	1483.85	26194	20522.8	32641.5	5722.67	5719.51	35223.2	18725.2	43669.6	25515.8	25022.5	31215.1	15358.6	27712.6	27042.6	20366.9	9895.76	16793.5	27563.7	12113.6	24531.6	47383.8	13678.4	22803.4	16153.7	8288.62	27802	7743.15	5065.51	22766
P10599	TXN	Thioredoxin	212486	479250	115857	396414	78721.8	303563	256926	258391	297209	210982	198268	70576.4	213278	145523	165525	100868	454168	68533.3	156196	78294.4	135692	113355	232993	180098	232473	284973	109268	213977	215258	178117	307662	191047	218598	96662.4	205877	271078	170012	216402	286122	228260	342839	391240	196190	233442	247017	172189	288608
P10643	C7	Complement component C7	686747	457506	1.26029e+06	480380	1.33145e+06	599683	487850	510888	470647	725101	612835	1.23211e+06	587950	912514	644004	690087	402131	1.13797e+06	777064	984799	558802	970422	599812	565527	952077	426654	1.3597e+06	643466	461788	926548	552059	566116	625101	765303	493091	627957	463002	842357	468795	538371	437064	392728	541955	739359	737604	668111	793400
P10645	CHGA	Chromogranin-A	34852.7	81622.4	46991	75829.7	92896.6	30573.2	27214.7	21289.5	103645	30793.1	204274	47291.3	93326.7	100368	46931.9	78340.8	70102.7	68278.3	50947.8	54384	54420.2	37144.7	63781.9	38186.2	82332.5	104079	52559.5	90941.4	46728.2	33483.8	41993.3	71797.1	66096.5	62686.8	27705.8	55557.4	73557	59927.7	105284	35695.7	62097.9	67025.8	66899.4	41887.4	65572.5	30025.1	34862.3
P10646	TFPI	Tissue factor pathway inhibitor	84789.1	156061	76682.7	137091	52876.5	82185.7	120827	118268	128974	74564.1	169226	108940	127311	101743	121299	116059	181597	83445.3	116931	85477.2	126756	139202	129255	148877	92355.5	157365	94860.8	108814	201713	104427	198031	89841.2	43896.6	97043.5	82895.7	85906.6	141164	81419.1	97448	77398.8	103534	73203.8	89024.4	89366.8	67392.2	64474.4	149940
P10720	PF4V1	Platelet factor 4 variant	907048	2.41372e+06	352404	1.35468e+06	230382	1.67036e+06	1.20897e+06	1.14192e+06	1.53159e+06	739927	1.08405e+06	757472	1.24636e+06	1.66403e+06	854236	2.40345e+06	2.13066e+06	601251	1.22744e+06	940214	1.27512e+06	665583	1.53453e+06	2.24853e+06	1.87457e+06	1.39559e+06	1.02521e+06	2.45188e+06	1.75064e+06	1.13667e+06	2.27043e+06	3.90366e+06	3.38289e+06	471419	2.4153e+06	435562	1.14108e+06	1.52835e+06	1.70525e+06	1.14241e+06	2.41978e+06	1.80174e+06	1.88328e+06	543743	891528	581979	2.57101e+06
P10909	CLU	Clusterin	2.03728e+07	3.20906e+07	1.90719e+07	2.63083e+07	1.73839e+07	2.81974e+07	1.96014e+07	2.8804e+07	2.48043e+07	2.36543e+07	3.12677e+07	2.49075e+07	3.37169e+07	3.25483e+07	4.29634e+07	2.8415e+07	4.03886e+07	1.61304e+07	3.27673e+07	2.86593e+07	4.36256e+07	3.37397e+07	4.4201e+07	4.31174e+07	3.73885e+07	3.6128e+07	2.71135e+07	3.43832e+07	3.77459e+07	2.14833e+07	4.38292e+07	3.60294e+07	3.92524e+07	2.46446e+07	2.49981e+07	2.59082e+07	3.16266e+07	2.67113e+07	4.90053e+07	4.15859e+07	3.88263e+07	3.26949e+07	2.6041e+07	2.68063e+07	4.05478e+07	2.26589e+07	1.46438e+07
P0DMV8	HSPA5	Endoplasmic reticulum chaperone BiP	75349.3	58659.6	81496.8	30529.9	89454.2	63998.2	50580.8	70134.1	66128.4	48833.1	66273.4	79471.9	96995.8	69700.1	56758.8	36872.6	83987	50512	87201.5	67025.2	46443.2	86705.2	53108.2	60248.1	208259	72736.3	77190.4	51980.5	68042.6	56832.3	76275.7	67671.1	92237.7	44367.6	82612.1	57917.4	83387.2	86016.9	91983	64172.9	86973.1	77277.8	118048	37528.3	56354.6	49948.1	78401.5
P11279	LAMP1	Lysosome-associated membrane glycoprotein 1	75925.6	46588.4	61303.1	57930.6	31733.5	43380.7	82490.3	56977.1	96320.3	101140	70484.3	42452	60881.9	70155.7	103229	58323.5	69360.7	46265.2	144264	94196.1	93186.1	50842.2	76980.7	50204.1	39197.1	90429	42797.8	74011.1	107209	47510.4	104429	98466.2	57632.1	87134.4	95293.9	54114	88046.7	60873.3	112196	73704.8	56932	85109.8	55367.6	43897.6	141162	57319.5	116343
P11362	FGFR1	Fibroblast growth factor receptor 1	174961	337812	92868.8	238618	111225	248407	252709	261936	279623	257605	391212	184877	388550	286504	403739	212395	370097	141853	399075	189784	497762	213578	291619	299386	443371	382932	240051	387430	336943	305763	366897	166692	161246	214546	204696	243940	261494	202676	378843	347120	480885	301911	258188	184901	402529	177594	220717
P11597	CETP	Cholesteryl ester transfer protein	137113	108437	168811	124241	175641	120580	56003.6	143049	55116.5	131950	65017.6	107439	44818	61542.5	144152	39706.4	78722.7	93261.4	72424.4	59361.6	140820	85178.5	189545	97342.7	41639.1	70691	73459.1	98737.5	54894.7	50315.2	98660.4	144617	96389.9	147899	91937.1	163624	100594	145760	139866	149192	108617	84123.4	95199	140105	49570.7	61715.4	53342.5
P11684	SCGB1A1	Uteroglobin	127562	280564	64016.8	182518	57748.4	126856	138893	88974.9	220552	117365	156093	28263.2	305841	158486	95306.5	134332	202949	47571.4	115633	110270	149850	95783.5	244051	231886	131812	290708	70050.4	206515	176331	101772	137370	43375.8	184255	106322	42367	76426.1	118472	177084	235129	132462	199246	96895.4	183193	93723.2	197341	73502.4	177666
P12111	COL6A3	Collagen alpha-3(VI) chain	196804	372870	150226	241477	70874.8	211006	157183	189971	214864	158714	280387	141501	248388	261746	236836	271050	172668	178395	169728	113265	264445	145493	260977	227384	171333	224028	144525	221824	258631	138600	112311	188122	161965	180690	109828	191987	190952	225229	211717	225656	254258	152204	243443	157541	203448	81861.1	304533
P12259	F5	Coagulation factor V	714052	706975	464363	614654	390783	730952	751360	767852	578132	609453	882073	626855	760011	671623	953240	572454	826298	485328	813878	557891	1.0977e+06	785669	920115	737970	636987	750510	566306	756270	1.17237e+06	475508	741196	753378	626072	574551	656351	707603	756461	528617	915487	780592	623270	589601	707279	747353	921694	495265	689236
P12318	FCGR2A	Low affinity immunoglobulin gamma Fc region receptor II-a	187479	272517	105164	177847	104899	155968	186083	180391	177556	274251	331347	162899	294393	202785	247153	213246	289910	149679	179633	159836	219614	157474	159391	222409	272714	212890	211708	239670	211979	241632	119146	201167	165720	215182	107396	189071	184326	133953	168735	265987	209954	188151	206985	269685	164425	142521	192961
P12830	CDH1	Cadherin-1	62285	192791	72783.5	90064.1	38239.2	45758	57847.7	88025.3	54616.5	23564.9	99161.3	66001.7	53866.4	122860	68199.4	65712.4	198555	21744.4	65716.2	64687.3	141678	79497.9	112418	166994	70971.7	114682	14627.2	152734	105783	71311.6	50736	69261	84393.4	71724.3	59391.5	59716.7	25867.6	80730.8	99934.7	48171.2	76830.4	66650	68520	46656	64843.3	42745.3	230709
P12838	DEFA4	Defensin alpha 4	128785	288762	120218	205958	63075.5	195156	194144	192670	228086	23752.1	129854	72405.3	173136	143061	139443	128812	139275	136958	131214	94993.8	148507	124783	162067	175812	171862	164646	74660.8	172272	174905	101067	398631	159174	141144	137697	124709	133825	141936	101413	189303	43003.1	209537	158462	147385	176969	152942	103562	239873
P13473	LAMP2	Lysosome-associated membrane glycoprotein 2	775684	711631	572074	339908	359878	623670	391068	365426	698434	442480	564078	344805	656971	689322	605865	662575	423469	1.15165e+06	1.11157e+06	569667	491194	644760	350948	412302	694543	325805	832915	690524	1.0576e+06	470069	1.70092e+06	1.00018e+06	663652	1.28063e+06	617931	549779	761913	529874	1.57343e+06	650977	840379	956131	612644	533901	1.75597e+06	421136	663216
P13501	CCL5	C-C motif chemokine 5	206440	595596	96914	450077	88615.5	222830	241203	169524	209472	297090	280212	218155	267703	242166	210393	382192	286501	152161	178293	397903	219164	151681	246161	242246	259073	228908	127693	431144	194026	229903	212030	297595	224182	177947	137346	162634	195117	185191	227377	219925	373283	225009	248425	178358	277569	227961	557974
P13591	NCAM1	Neural cell adhesion molecule 1	98278	75722.6	57769.9	83183.7	38718.5	81588.5	111545	106725	61339.2	92734.9	85032.7	71477.9	78265.4	57779.2	159063	48385.7	86816.8	45118	107669	70379.6	117835	93538.2	74396	90118.9	74303.5	120772	63021.5	63059.6	101614	71521.4	102339	119278	177728	57922.9	46751.1	73617.3	140284	57396.2	114874	108833	118794	68234.1	50957.8	92469.9	35313.4	57696.3	39615.1
P13598	ICAM2	Intercellular adhesion molecule 2	953411	1.93592e+06	628194	1.20381e+06	408731	1.16974e+06	1.15624e+06	1.04942e+06	1.14068e+06	765868	1.17526e+06	634948	1.01074e+06	1.44134e+06	1.46098e+06	1.72025e+06	1.33775e+06	623521	1.06483e+06	674976	1.43867e+06	1.00691e+06	983468	1.31743e+06	1.29754e+06	1.97321e+06	834171	2.06499e+06	1.85194e+06	1.42487e+06	2.12817e+06	1.15911e+06	1.43509e+06	1.18855e+06	924973	917733	1.35858e+06	1.05601e+06	1.83226e+06	1.18725e+06	1.80531e+06	944295	895280	900336	1.61102e+06	689563	1.55769e+06
P13645	KRT10	Keratin, type I cytoskeletal 10	8.00513e+06	4.89643e+06	784070	2.16863e+06	1.04946e+06	3.96714e+06	1.41454e+07	1.7501e+06	1.12912e+06	2.67218e+06	1.60509e+07	9.80765e+06	1.28451e+07	1.73472e+06	3.03233e+06	1.29837e+07	8.08763e+06	2.21012e+06	5.52787e+06	1.84354e+06	7.44628e+06	1.57218e+06	1.50388e+06	1.22188e+06	1.3351e+06	2.17954e+06	511194	1.63757e+06	2.73775e+06	1.28479e+07	6.36583e+06	5.26172e+06	3.40944e+06	2.88371e+06	7.27452e+06	9.7692e+06	1.32286e+06	894694	7.72708e+06	8.96756e+06	9.84467e+06	1.53881e+07	5.40315e+06	1.04073e+07	9.46129e+06	3.32115e+06	8.07307e+06
P13647	KRT5	Keratin, type II cytoskeletal 5	897877	434966	133931	316912	307448	543258	1.16716e+06	217769	320783	177399	1.96996e+06	997560	1.50856e+06	441421	239086	610263	964671	297405	556783	383177	855861	183164	187694	494568	608002	131639	172706	90082.1	276677	1.06917e+06	623560	354431	251005	243236	743524	960320	247392	119894	786929	1.17901e+06	1.0058e+06	1.34566e+06	756980	1.02769e+06	739027	539165	411688
P13671	C6	Complement component C6	795076	318910	1.5591e+06	392104	1.57891e+06	660561	451374	477475	403697	636084	582845	1.13942e+06	433070	794487	494746	720829	311728	1.17458e+06	601367	854944	394034	956301	477338	336773	532957	310207	1.05038e+06	493299	341765	460255	405934	560904	499780	541776	385506	445050	301084	407681	308476	253116	179012	337122	352821	401744	276225	1.18349e+06	1.09971e+06
P13727	PRG2	Bone marrow proteoglycan	88343.4	82909.9	56315.8	122680	100865	109053	116160	123893	110284	118466	76849.2	76095.7	34351.9	39911.5	103081	113666	82639.4	69738.6	78149.9	29572.6	98444.4	75283	91546.2	93401.4	84566.9	122512	99699.5	132488	76160.7	80319.7	53729.5	64845.2	75436.4	61432.3	69200.3	79653.6	89367.6	240419	76968.2	95230.4	132912	65317.3	72330.3	93155	70966.1	77079	71876.3
P13796	LCP1	Plastin-2	77272.2	95813.6	161777	218608	164180	77708.4	76775.6	81385	204050	151053	61893.7	105432	94965.2	96995.1	92315.6	72741.9	77490	105096	104117	75768.3	86261.2	103458	122375	81995.2	82047.7	83798.9	95430.3	93179.8	77255.7	66669.4	139673	111466	159254	127241	91204.5	107529	86836.2	97721.7	107972	89581.9	53701.4	77225.1	73671.5	97666.2	76292.9	116545	109883
P13987	CD59	CD59 glycoprotein	157264	319046	38550.2	225223	69636.9	175599	160672	155022	174907	107931	253221	95144.4	216098	123704	156375	176256	195060	78611.3	122794	85703	216819	105368	160201	154403	194669	190143	81496.6	190057	112996	146833	113578	102963	118529	103884	98594	128029	169457	182806	153424	133163	231389	111008	140516	138380	155203	59296.8	277833
P14151	SELL	L-selectin	3.5986e+06	3.81859e+06	1.3024e+06	3.6904e+06	1.5186e+06	3.78591e+06	3.54569e+06	3.34238e+06	3.86588e+06	2.83456e+06	3.41284e+06	2.00411e+06	3.41538e+06	2.07432e+06	2.94791e+06	3.7466e+06	3.50696e+06	1.90823e+06	3.91948e+06	2.16488e+06	2.8277e+06	1.84185e+06	1.83943e+06	2.99414e+06	3.06498e+06	2.73903e+06	1.4467e+06	3.67099e+06	4.36948e+06	2.71112e+06	3.4698e+06	3.21388e+06	1.80928e+06	4.04309e+06	1.92338e+06	2.26611e+06	2.50874e+06	2.13332e+06	4.31201e+06	3.20405e+06	2.60308e+06	3.78988e+06	3.34994e+06	2.67214e+06	4.11493e+06	2.29016e+06	4.15712e+06
P14209	CD99	CD99 antigen	15310.7	32169.4	19044.5	22736.5	16070.1	20791.2	19192.1	23530.6	17254	14911.3	95246.8	9888.77	22927.3	21569.5	31042.6	27775.6	19966.8	19766.1	10685.5	8467.84	38721.1	48916.9	22291.2	26705.2	79332.5	17239.4	12660.1	16821	26492.8	21067.4	21042.6	13027.7	24679	10372.8	20196.5	20117.2	28309.3	17887.7	15325	23772.2	19475.9	12499.4	29374	21681.8	31360.2	13950.1	54717.6
P14780	MMP9	Matrix metalloproteinase-9	61498.4	56847.5	99229.5	68965.9	71853.1	69905.5	75960.2	70357.8	49918.7	79822.2	52121.5	80703.8	57451.3	55664.9	61496	37224.1	57278.7	52868.1	54511	30204.1	68868.7	126252	80784.7	48886	49813.5	52398.5	56886.2	51448.9	47131.5	28259.4	101423	66142.3	22701	45855.2	59294.7	68412.2	60253.2	55251.6	48553.1	45025.3	24033.2	50895.3	51735.8	62244.4	63092	53459.1	62880.6
P15144	ANPEP	Aminopeptidase N	98627.5	68527.1	124528	78428.3	94312.2	93407.7	79189.6	88225.7	81453.7	92036.3	83817.9	88771.6	60686	130904	111201	83719.9	96111.7	74989.5	115763	108684	131353	87850	123681	63636.1	92432.6	118323	144145	95336	107221	67097	108928	130757	82652.1	95717.9	90789.6	101595	95677.6	99884.5	111394	97466.1	81044.1	78446	75936.4	89726.1	84136.9	69742.1	140151
P15151	PVR	Poliovirus receptor	44824.3	39237	39739	40855.6	17684.6	78551	81533.7	56372.3	44006.2	49966.3	64149.3	50550.4	22258.9	22026.8	88926.7	52640.9	48849.9	63931.9	45578.5	44106	57406.1	47463.1	61006.8	46374.5	85910	56819.6	65286.9	78909.5	104732	78379.9	27568.3	34774	59960.8	25989.7	22072.5	65840.2	101635	64601	74091.6	50889.6	60273.8	55323.6	35866.4	57047.6	29959.1	46422.4	89685.2
P15169	CPN1	Carboxypeptidase N catalytic chain	558756	841014	1.00775e+06	852534	971636	551914	548086	588822	444114	719242	725579	761786	646444	734168	766940	634705	722855	684683	468887	721797	883346	824471	1.08778e+06	861945	576792	566391	655673	723958	417497	510450	383632	802911	494341	501459	380123	385047	324522	518402	524188	320790	328794	579545	481465	459658	327479	782377	1.62935e+06
P15291	B4GALT1	Beta-1,4-galactosyltransferase 1	97610.4	131255	68367.3	127485	48322.3	117955	91182.9	131351	135455	117180	173081	99344.7	95602.2	147879	187898	146657	149014	101194	156736	121318	196095	132082	138503	158449	126608	144690	114082	109782	169235	98132.8	132591	149857	154289	89645.8	108760	123250	162509	137581	210150	134105	140486	95758.4	103276	92111.4	126340	65255.5	71343.5
P16070	CD44	CD44 antigen	697726	1.07746e+06	414828	819495	320751	776215	690146	766423	943156	702838	1.11261e+06	859197	1.23249e+06	996838	897845	705242	1.19517e+06	498442	920927	701044	1.06586e+06	799159	1.12492e+06	919659	805579	1.19676e+06	512482	1.02927e+06	1.14047e+06	711272	838353	983629	1.30396e+06	626540	618962	695477	858267	841235	1.204e+06	714729	964524	675048	730971	821843	998571	594478	788734
P16109	SELP	P-selectin	64578.7	44141.2	15761.1	38820	18546.7	68371.4	45999.5	58625	32306.6	38228.3	33114.5	45342.5	16617	15418.3	45053.4	28126.7	20822.9	29960.5	25096.7	16538.6	54547.4	19057.4	24300.5	26960	39403.4	37549	36432.3	32317.7	52156.5	44085.7	35292.4	28028.3	41585.9	11134.6	22025.8	31959.4	43399.9	41230.3	19104.9	32935.6	60824.3	17856.4	35716.2	20954.1	52619.9	35024.3	44080.9
P17813	ENG	Endoglin	45417.2	19961.3	52132.2	10010.9	45961.4	32436.1	83018.1	12373.8	10936.6	62706.7	6761.38	17562.3	10240	6000.7	25004.3	25454.8	10886.9	10014.6	19625.9	18815.1	29360.8	6035.76	24903.4	17543.8	117375	23911.5	21445.9	39684.4	27932	14589.9	25362.5	36145.3	52146.1	24643.3	3533.78	22038	17109.5	9346.62	38876.2	36950.9	17620.5	19895.9	34439	25928.5	44285.3	11310.3	11911
P17900	GM2A	Ganglioside GM2 activator	86731.4	134552	68190.7	171085	58671.2	129306	111623	136427	118728	122972	184914	64766.3	133392	177743	152611	303385	174597	53541.7	140207	130243	173829	43149	212466	198487	138180	208472	71726.9	152319	104619	152670	102903	107226	102624	77494.1	134212	109864	107609	146686	137986	119785	218532	128085	101871	145711	105330	90755	152739
P17931	LGALS3	Galectin-3	39826.5	104794	26458.6	119595	26011	38611.9	29218.6	42333.7	61186.7	77546	101440	57607.5	88209.3	68013.1	70819	59242.8	72209.7	16056.1	68976	49573.4	104790	49500.9	91762.4	100040	41894	68793.2	19416.5	70722.6	46293.2	52772.4	83994.7	68560.3	78105.2	28509	49442.8	29381.3	72077.3	74085.5	34197.5	57461.9	56231.1	44658.1	68071.9	37246.4	51252.5	29802.3	112238
P17936	IGFBP3	Insulin-like growth factor-binding protein 3	3.32038e+06	1.01823e+07	3.33398e+06	4.19007e+06	2.23428e+06	4.80829e+06	3.80082e+06	6.25387e+06	4.5848e+06	6.14694e+06	6.85665e+06	2.75396e+06	7.34961e+06	4.52967e+06	4.24975e+06	4.96542e+06	7.24436e+06	2.57786e+06	3.79516e+06	3.30486e+06	4.55519e+06	5.55636e+06	5.52515e+06	6.72631e+06	7.44565e+06	3.75606e+06	2.35646e+06	7.70558e+06	6.3303e+06	3.71919e+06	4.36102e+06	6.4937e+06	3.65108e+06	3.99196e+06	4.02559e+06	5.24495e+06	3.78651e+06	3.08112e+06	5.6947e+06	6.42556e+06	4.60554e+06	6.61211e+06	4.99809e+06	5.2217e+06	8.39462e+06	2.7365e+06	7.76931e+06
P18065	IGFBP2	Insulin-like growth factor-binding protein 2	34197.9	82914.8	54646.9	147766	14226.5	28378	21577.4	45902.4	39210.8	84643.7	183203	74543.9	185822	106100	98941.2	111445	187280	69174	112908	61215.1	130235	132047	240313	207887	144787	266902	71840	127666	58068.5	91339.4	48919.3	24420	94380	68337	18627.4	108275	48932.3	142231	83574.3	137089	142286	86843.6	92267.8	115147	100505	63112.1	89125.8
P18428	LBP	Lipopolysaccharide-binding protein	450283	318241	507286	805427	653992	427415	639862	638957	542560	476048	473233	773584	576633	691746	672121	325476	562384	709536	573550	490034	766914	582330	738842	640638	435383	727525	652332	522427	638658	613097	525096	788751	526596	470444	483470	540333	532649	576925	750255	630135	484769	420776	527472	499605	319081	776539	548957
P19652	ORM2	Alpha-1-acid glycoprotein 2	7.49395e+08	1.29041e+09	3.75906e+08	1.00421e+09	3.65185e+08	9.20103e+08	8.52996e+08	8.53457e+08	1.21239e+09	7.36987e+08	1.0399e+09	5.22786e+08	1.19131e+09	1.02534e+09	8.99951e+08	1.00097e+09	1.10753e+09	7.31299e+08	9.3952e+08	7.41817e+08	8.15878e+08	5.84068e+08	7.96572e+08	9.53483e+08	8.33525e+08	7.86748e+08	6.37353e+08	1.02e+09	1.51979e+09	6.03846e+08	1.26321e+09	1.03303e+09	6.85991e+08	8.97935e+08	6.48764e+08	5.34806e+08	7.13767e+08	6.41047e+08	1.39685e+09	7.91972e+08	9.57092e+08	1.18659e+09	7.23379e+08	5.73686e+08	1.00326e+09	4.31408e+08	1.30208e+09
P19823	ITIH2	Inter-alpha-trypsin inhibitor heavy chain H2	1.20917e+07	7.27797e+06	1.04518e+07	7.47872e+06	9.71419e+06	9.40166e+06	1.0991e+07	8.58535e+06	7.45117e+06	9.97239e+06	7.37563e+06	9.7192e+06	9.15507e+06	1.0017e+07	1.47196e+07	1.04609e+07	1.20757e+07	8.45107e+06	1.25879e+07	8.93583e+06	1.30916e+07	1.33859e+07	1.30302e+07	1.16191e+07	9.82938e+06	9.73709e+06	9.23247e+06	1.10402e+07	1.20171e+07	6.29771e+06	8.70921e+06	1.52266e+07	1.45225e+07	1.16027e+07	8.69014e+06	9.92505e+06	1.06945e+07	1.00156e+07	1.14412e+07	1.29444e+07	8.29048e+06	8.72791e+06	7.55573e+06	1.08594e+07	1.13193e+07	1.08206e+07	7.40326e+06
P19827	ITIH1	Inter-alpha-trypsin inhibitor heavy chain H1	7.48985e+06	4.0922e+06	8.68573e+06	5.23187e+06	7.38799e+06	6.54347e+06	7.73952e+06	6.30325e+06	4.70827e+06	7.50687e+06	4.43686e+06	7.71162e+06	5.44318e+06	6.86851e+06	1.05438e+07	6.22527e+06	7.67404e+06	7.23365e+06	7.91037e+06	7.15538e+06	6.75882e+06	7.57564e+06	7.04925e+06	7.43238e+06	5.78081e+06	6.1261e+06	6.2182e+06	6.88505e+06	7.76766e+06	3.64425e+06	7.64752e+06	8.74283e+06	9.58179e+06	8.35392e+06	7.19021e+06	5.38669e+06	8.18929e+06	6.17629e+06	7.08264e+06	6.81762e+06	5.34756e+06	6.33897e+06	5.61353e+06	7.35693e+06	6.17464e+06	8.26821e+06	3.97265e+06
P20160	AZU1	Azurocidin	353746	837114	208427	411235	266409	523124	621944	595259	504460	209575	469741	241927	229379	366518	190287	192395	347427	225487	533602	184971	250206	158616	321254	405233	175576	326283	159918	336598	210621	321103	366996	386904	384287	636384	355598	251161	188564	297950	223490	168231	239514	341557	124415	294279	197724	577014	1.07734e+06
P20742	PZP	Pregnancy zone protein	154814	79767.9	247015	83865.5	383016	166945	189525	38779.4	95901.5	181342	200083	456969	195981	404962	193150	367941	132658	649445	121422	613538	163023	380676	217874	75415.4	212265	58258	166582	221384	108343	149578	277058	138904	178556	678203	205575	702212	174588	303704	223100	108372	128790	102402	258209	626004	58013.2	435899	105586
P20774	OGN	Mimecan	168867	267017	153667	254611	95099.1	150151	196570	178988	208655	171862	223301	93453.7	265150	212967	265732	204043	293115	75491.1	178809	195001	244122	175746	185484	273026	168898	198715	113069	259385	254619	140504	83826.6	156265	144019	120012	87759.7	112562	154293	202953	228787	177983	238699	102812	149475	138575	278881	127908	162257
P20851	C4BPB	C4b-binding protein beta chain	222247	130012	704467	178866	709596	258454	229233	192865	290154	397413	309877	471898	203456	326662	169129	330302	119352	590838	369080	341509	160687	559030	254613	151509	306851	111631	367497	255068	192005	201618	316266	347164	203456	444666	298771	348551	260583	397969	173456	144069	133358	250168	242111	318831	161290	577587	205018
P21333	FLNA	Filamin-A	391670	1.00249e+06	360879	1.66414e+06	403927	1.04953e+06	870639	862292	1.00516e+06	755753	148977	210490	71330	47182.9	147698	207107	222250	268818	266020	183327	229900	149768	284144	350991	203936	114202	136163	102244	241081	235941	576545	547495	337785	41937.9	489202	409634	736872	1.01471e+06	528485	318150	1.22127e+06	485964	490229	396134	213200	322729	561556
P22105	TNXB	Tenascin-X	121665	155529	143067	168991	63708	173068	123157	138397	132643	142027	87669.7	106576	87781.1	74147.4	107597	98208	173863	66269.3	96642.6	60147.3	129629	104521	114572	196534	198006	144023	120392	117221	121175	94928.8	100516	141887	185753	79325.8	61287.6	79684.9	220697	165276	93130.3	144705	174623	83879.4	90766.4	82667.7	176261	160800	98587.8
P22352	GPX3	Glutathione peroxidase 3	2.09794e+07	2.77081e+07	1.15571e+07	2.77282e+07	1.13727e+07	2.21515e+07	2.28581e+07	2.29838e+07	2.09672e+07	2.10507e+07	2.22023e+07	1.49235e+07	2.22172e+07	1.73014e+07	2.51126e+07	1.57859e+07	3.12859e+07	9.21648e+06	1.47004e+07	1.59028e+07	2.94247e+07	1.60003e+07	2.89799e+07	2.97531e+07	1.96307e+07	2.04831e+07	1.06602e+07	2.27657e+07	1.88954e+07	1.67404e+07	1.77181e+07	1.92438e+07	2.259e+07	1.7696e+07	1.57548e+07	1.90678e+07	1.81536e+07	1.60395e+07	2.11488e+07	2.20626e+07	1.90527e+07	1.71355e+07	1.64533e+07	1.74928e+07	1.91142e+07	1.08409e+07	2.3038e+07
P22455	FGFR4	Fibroblast growth factor receptor 4	21130	71315.9	101864	145384	147345	168637	348068	97433.9	202449	125872	235840	233913	317588	385673	238140	750463	121106	282956	203626	198690	102275	28767.4	191242	133370	229500	339403	416357	188153	224214	53666.2	207858	310765	92629.7	173048	128149	72890.5	190217	130916	357949	155680	512965	188428	185601	67691.3	164681	67530.8	181642
P22692	IGFBP4	Insulin-like growth factor-binding protein 4	331728	704919	194523	661830	180707	362540	502352	593969	603401	583917	832007	247480	687502	495116	673306	541262	804513	249768	548866	397905	531514	286733	814583	907382	784350	912903	322735	665921	716508	436346	263875	528452	488171	348119	313474	405071	366814	562127	435158	259611	754973	344372	349021	479868	375110	310092	858915
P22792	CPN2	Carboxypeptidase N subunit 2	2.67711e+06	1.39691e+06	1.36419e+06	1.73532e+06	1.38244e+06	1.91912e+06	2.07701e+06	1.80708e+06	1.40469e+06	1.36609e+06	2.51583e+06	2.64122e+06	1.92916e+06	2.9045e+06	3.77153e+06	1.73872e+06	2.34691e+06	1.6596e+06	1.98282e+06	1.79327e+06	3.70087e+06	2.4755e+06	3.25642e+06	1.98595e+06	1.78495e+06	1.85744e+06	1.84571e+06	2.13686e+06	2.16594e+06	1.09205e+06	3.29507e+06	3.64379e+06	2.0453e+06	2.24415e+06	2.11763e+06	2.76596e+06	2.63232e+06	2.55305e+06	3.33655e+06	2.8083e+06	1.68851e+06	2.07556e+06	1.92035e+06	3.10556e+06	1.42488e+06	2.49494e+06	1.08392e+06
P22891	PROZ	Vitamin K-dependent protein Z	170217	179922	42535.8	152987	73754.9	174876	240217	138707	82140.7	103419	172487	174170	160902	87059.8	217392	134863	181490	84898.4	175302	135240	206698	74698.4	87595.1	143526	156663	111768	65499.7	187528	166670	64940.2	194569	50971.1	147857	23620.8	96969	62089.9	189249	108160	263228	114694	146300	171733	42706.5	73135.2	54554.7	146230	73948.3
P23470	PTPRG	Receptor-type tyrosine-protein phosphatase gamma	366956	518014	257061	407739	170224	380903	331107	352324	328845	321023	537407	358751	523226	379527	468944	359609	455145	261690	438610	290688	693815	374015	423529	438027	380364	538932	396907	483083	669608	300909	290947	478327	384758	362579	308000	315617	524828	519660	501676	479107	568029	288160	353071	301258	435241	255913	381989
P23528	CFL1	Cofilin-1	179701	249534	168699	225265	121555	220631	171471	209015	202680	165617	127977	119534	99249.2	110368	99220.2	100602	133516	136206	74218.4	184472	116849	121720	154990	146269	142152	118749	210226	102618	94159	80999.4	121394	193866	183902	98669.4	173484	230271	166201	256189	196674	133093	340836	195346	236185	182050	106300	270428	243483
P24387	CRHBP	Corticotropin-releasing factor-binding protein	42263.4	68932.8	24794.7	58571	35321.4	36989	35251.9	40983.7	41320.4	35673.6	47067.7	23339	37768	30627.5	60097.4	18161.9	63445.3	45479.6	26167.8	21851.4	47623.5	32751.7	71663.9	60804.8	14190	47787.5	58436.8	40358	49668.5	40495	39806.4	26702.1	35800.9	23666.6	26325.6	28021.7	65447.5	25117.3	40700.6	40629	32537	27755.3	17668.6	27832	21738.4	36058.7	58006.6
P24592	IGFBP6	Insulin-like growth factor-binding protein 6	91201	251287	93459.9	194008	65975.1	129068	133610	192981	168295	162501	228011	82309.1	187139	153928	155576	168319	212426	76935.5	112863	77220.3	116148	113616	207914	247380	212645	204761	102347	193180	142550	103976	88336.7	126373	113947	107529	77266.3	94211.1	88498.8	139892	106231	74537.1	175421	103225	99499.8	85634.9	144596	96804	195696
P24593	IGFBP5	Insulin-like growth factor-binding protein 5	303037	474283	185404	380438	89570.5	303841	295732	306125	374412	195040	430265	177105	443318	362862	331778	308179	454309	288144	192647	253745	282220	256547	434111	508381	302065	307337	166906	366959	252085	186636	274275	332429	334013	269692	247323	216130	295684	207890	197771	282228	341924	232268	334544	264165	199512	147779	471719
P26927	MST1	Hepatocyte growth factor-like protein	1.36354e+06	2.35376e+06	1.24052e+06	1.48938e+06	1.02899e+06	1.47667e+06	2.32683e+06	1.91887e+06	1.47997e+06	1.29285e+06	1.95659e+06	1.26865e+06	1.55678e+06	1.39325e+06	1.18257e+06	852831	2.93036e+06	938540	705905	1.18363e+06	1.74457e+06	1.85281e+06	2.6608e+06	2.06408e+06	1.47615e+06	1.11743e+06	745749	1.70261e+06	2.5044e+06	781700	929264	1.86121e+06	948462	1.45414e+06	828091	1.0359e+06	1.17277e+06	1.13659e+06	1.48879e+06	1.06244e+06	1.40515e+06	1.96551e+06	2.06462e+06	1.09826e+06	1.25116e+06	1.24362e+06	2.68731e+06
P26992	CNTFR	Ciliary neurotrophic factor receptor subunit alpha	75618.3	82815.2	38997.6	60888.3	29867.4	62022.6	48260.6	38701.3	41735.6	34001.3	43671.6	42422.6	39265.3	56753.8	101463	41237.8	75668.5	32623.4	44047.5	63365.1	52736.8	47346.9	20522.6	44258.8	34577.2	62920.5	38036.1	50266	67013	41300	47155.4	70965.2	48769.9	26009.6	37185.3	38720.7	66386.9	37062	48465.2	55619	53112.4	23243.5	41602.2	46558.9	94851.4	61662.9	38344.1
P27169	PON1	Serum paraoxonase/arylesterase 1	2.43585e+07	2.14764e+07	1.91626e+07	2.83211e+07	1.48055e+07	2.19638e+07	2.53367e+07	2.80442e+07	2.24519e+07	1.98707e+07	1.87007e+07	1.84047e+07	1.7371e+07	2.46115e+07	2.66288e+07	1.95579e+07	3.34322e+07	1.24551e+07	2.19391e+07	1.95277e+07	3.70366e+07	2.37863e+07	4.01636e+07	2.65363e+07	1.91492e+07	2.83602e+07	1.28667e+07	2.0767e+07	2.35389e+07	1.42384e+07	2.04212e+07	3.45911e+07	9.20499e+06	2.81097e+07	2.16234e+07	1.72648e+07	2.87776e+07	3.08974e+07	3.09845e+07	3.65548e+07	2.81474e+07	2.14225e+07	1.95413e+07	1.57524e+07	1.6436e+07	2.16424e+07	1.52882e+07
P27797	CALR	Calreticulin	41919.8	48169.2	22154.6	47826.7	7119.61	32245.5	16559.8	27646.1	26441.9	31706.2	37463.1	23892.8	51125.7	43662.5	62883.6	33200.8	94273.5	23162.1	41581.6	28715.8	37763.4	16066.7	39728.1	39465.2	127957	45597.5	10435	45014.8	56005.2	32394.4	32482.3	30749.6	45689.4	35213.4	30896.5	25188.6	17799.5	13506.6	44135.5	25626.1	38207.2	22646.8	31403.9	9809.96	16975.1	33390.9	26981.4
P27918	CFP	Properdin	132378	33999.2	255252	32179.9	335311	89589.3	57282.5	60864.9	71856	88653.8	48185.4	184017	45166.5	139699	31981.1	83151.1	45817.9	233609	86093.8	179719	30332.9	157973	20946.7	20784.9	96006	22206.9	131418	32608.5	15534.6	69858.8	67469.1	93424.2	107697	141895	95961.4	87317.7	82706.4	154568	74797.6	23108.1	67994.9	23491.8	58094.6	89746.6	49485.1	181402	64662.1
P28799	GRN	Progranulin	91103.4	263229	79021.5	322124	48238	162902	227342	249982	278186	150199	233049	132088	264393	157415	224076	204223	244729	76466	234435	148943	178894	122660	212919	247095	191298	199278	122210	202952	278375	146008	254924	223411	142373	172653	136823	176816	168880	98125.6	193447	172282	211673	185766	149676	190993	225464	72639.4	313665
P29279	CCN2	CCN family member 2	48488.2	89258.6	18642.4	52133.9	21767.6	52522	64517.1	52637.8	43420.1	58448.6	68155.9	36756.1	39069	52945.6	49946.3	45323.1	57184.3	41116.5	19981.9	34308.9	43039.5	32998.4	57163.4	57112.4	52022.7	71453.2	22010.4	86619.5	48968.9	35111.5	24399	42344	59210.2	20769.6	32426.1	24843.8	26265.2	36699.2	60107.8	40877.3	55008.9	37968.2	37813	42206	10388.9	30906.1	57091.5
P29622	SERPINA4	Kallistatin	2.97532e+06	3.70075e+06	3.13688e+06	4.54876e+06	2.65017e+06	2.5133e+06	2.91137e+06	3.38461e+06	3.1239e+06	2.83719e+06	3.01462e+06	2.92563e+06	3.37434e+06	3.76302e+06	4.07138e+06	2.54861e+06	4.06974e+06	2.18269e+06	3.081e+06	2.91312e+06	5.03071e+06	3.69763e+06	5.07332e+06	4.57212e+06	2.64117e+06	3.71233e+06	2.46909e+06	3.36036e+06	3.08158e+06	2.23619e+06	2.06023e+06	3.90252e+06	3.68951e+06	3.36238e+06	2.94625e+06	3.12939e+06	2.20992e+06	3.04039e+06	4.03367e+06	3.14037e+06	2.27981e+06	2.57654e+06	2.19916e+06	3.29791e+06	2.01915e+06	3.12955e+06	5.07318e+06
P29966	MARCKS	Myristoylated alanine-rich C-kinase substrate	26119.9	22866.3	7588.85	29750.7	34659.9	26346.6	27943.1	17975.2	25294.2	28588.7	21873.3	19364.1	39040.2	29530.9	33933.4	25498.4	25591.2	3910.74	18693.9	22989.2	20152.4	12958.2	15750.6	23096.1	21096.8	26216.7	45959.8	35319.7	7843.64	10976.5	8789.27	15603.6	11100.7	18416.1	11390.9	19430.1	21693.3	17536.2	25604.2	26334.1	17272.4	20821	31998	20905.9	20926.3	19554	35177.5
P30041	PRDX6	Peroxiredoxin-6	65729.1	71455.8	69895.4	85629.8	39326.8	61677.7	73673.8	66175.2	71302.9	94358.9	49609.2	48505.9	76426.2	64991.5	66962.7	53088	180388	43492.3	59392.3	50034.4	75260.5	34632.2	132756	71957.3	114748	122906	69497.7	74173.9	64165.8	71375.7	47576.8	108677	71858.6	43617.8	68800.8	77170.9	85981.7	70635.4	85422.9	57005.3	82127	56292.7	98496.1	69822.6	76547.9	59331.2	103225
P30043	BLVRB	Flavin reductase (NADPH)	103600	111226	224789	80376.8	120165	120148	103551	113530	112490	102999	91246.7	75910.1	132116	118034	166147	104817	552854	147111	137683	152674	161592	108580	513362	177612	190714	391275	278160	202866	109036	133106	158994	292559	189075	126139	75164.3	123270	186166	42274.3	210789	83101.2	126689	76371	142075	144558	122205	126251	152729
P31949	S100A11	Protein S100-A11	53314.6	92317.2	45905.3	92396.7	35364.8	60720	66957	48876.7	55213.7	34475.4	3888.19	42070	67335.2	66775.9	13927.3	23247.6	13974.3	34021.9	21843.2	7966.57	78111.8	49360.6	36831.6	30419.3	25743.5	48278	39745.9	27229.9	59699.4	30689.2	27807.2	50447.2	34813.6	13725.5	48008.6	46441.8	19585.6	52366.8	36773.3	25766.9	58339.5	42482.7	97458.1	43059.5	21161	19758.6	30998.5
P32119	PRDX2	Peroxiredoxin-2	86566.3	66116.5	112150	86338.3	48060.3	57005.7	90614.3	84056.4	85666.7	104815	100687	89881.2	118721	139863	135981	97110.8	540229	72853	118211	82793.1	142230	117182	409237	128110	93829.6	318828	321240	178486	92888.6	109179	51606.2	104649	123888	88721.8	169337	130446	103804	73378.4	119428	123253	102166	188366	144194	114182	129886	110534	113206
P33151	CDH5	Cadherin-5	121906	79602.4	213179	89005.7	171334	54978.8	97965	99195.2	85827.4	179945	72661.2	96784.4	114929	102590	137264	112417	107137	183569	156683	201014	131000	88246.2	178748	140852	135888	168624	151949	160580	256169	188771	108209	55418.3	178498	134451	67325.5	111439	86606.2	184054	176906	221702	115466	81494.8	89070.7	150867	105647	257092	118331
P34096	RNASE4	Ribonuclease 4	287438	776198	237946	434559	142617	411478	328502	417299	440979	333892	611523	241796	518586	400542	358181	430992	747933	268390	293199	311201	437611	335953	607104	739357	405986	410627	228725	599226	455354	271720	243274	349659	363862	256353	246739	365727	258360	351574	320083	286574	543856	266199	291382	435242	295482	212401	617240
P35443	THBS4	Thrombospondin-4	232683	604964	139119	360363	94148.4	190785	218294	259614	332552	225974	347642	161577	331575	345298	278260	300177	364158	126207	316369	196265	338918	217523	384412	384396	239748	403967	143546	370783	270501	260665	86923.4	247941	257608	243579	204763	220924	263295	216616	258719	308100	270219	159236	143504	205102	224803	174967	645004
P35527	KRT9	Keratin, type I cytoskeletal 9	1.68556e+07	6.3445e+06	1.15727e+06	3.9708e+06	1.58399e+06	6.58539e+06	1.68132e+07	2.6605e+06	2.85232e+06	2.24929e+06	2.27948e+07	6.92199e+06	9.89197e+06	1.81463e+06	4.45461e+06	7.27119e+06	1.37244e+07	3.37445e+06	6.66931e+06	4.24679e+06	1.46933e+07	2.13909e+06	2.42154e+06	1.9732e+06	2.08077e+06	779165	829669	2.11232e+06	3.28606e+06	2.19903e+07	8.25982e+06	5.20751e+06	2.85079e+06	3.57637e+06	5.23386e+06	8.33985e+06	1.64591e+06	1.38298e+06	1.09092e+07	8.32819e+06	9.50597e+06	1.38617e+07	2.42133e+06	9.06088e+06	6.39442e+06	8.06893e+06	1.69458e+06
P35542	SAA4	Serum amyloid A-4 protein	1.62278e+07	1.09625e+07	1.80366e+07	1.53712e+07	1.42058e+07	2.00588e+07	1.34708e+07	1.95188e+07	1.65696e+07	2.76794e+07	3.98645e+07	2.57907e+07	2.50621e+07	1.99533e+07	2.6961e+07	3.44599e+07	3.99965e+07	2.3617e+07	3.08145e+07	2.20544e+07	2.02652e+07	3.08688e+07	1.71409e+07	2.62361e+07	4.47245e+07	2.65048e+07	1.4158e+07	2.46722e+07	5.36264e+07	4.3808e+07	7.10821e+07	1.41171e+07	9.19048e+06	1.20518e+07	1.28823e+07	8.4504e+06	9.83212e+06	6.14141e+06	2.02241e+07	1.31838e+07	1.01658e+07	9.49836e+06	1.00497e+07	9.04256e+06	8.1297e+06	2.0944e+07	1.93584e+07
P35858	IGFALS	Insulin-like growth factor-binding protein complex acid labile subunit	3.11348e+06	3.59017e+06	2.0312e+06	3.60532e+06	1.78814e+06	2.5594e+06	2.78308e+06	2.74236e+06	2.44732e+06	2.24551e+06	2.30323e+06	1.97528e+06	2.59342e+06	3.08342e+06	4.31117e+06	2.28915e+06	3.79077e+06	1.26387e+06	1.78796e+06	1.58585e+06	3.34781e+06	2.79878e+06	3.67819e+06	3.41333e+06	1.93948e+06	2.50548e+06	1.56035e+06	2.74971e+06	2.3841e+06	1.02605e+06	2.87491e+06	4.48476e+06	3.49963e+06	2.39735e+06	3.7832e+06	2.2147e+06	2.38963e+06	2.46847e+06	3.33328e+06	4.1224e+06	2.54336e+06	2.31967e+06	2.42147e+06	2.01168e+06	2.66966e+06	2.5409e+06	1.62417e+06
P35908	KRT2	Keratin, type II cytoskeletal 2 epidermal	7.08172e+06	3.14818e+06	581805	1.91467e+06	922793	2.58508e+06	1.28922e+07	1.51235e+06	1.11877e+06	1.93994e+06	1.0905e+07	9.63155e+06	8.84723e+06	1.50866e+06	1.61826e+06	1.3392e+07	7.63952e+06	1.77288e+06	4.63166e+06	1.48529e+06	5.43214e+06	1.22756e+06	1.05126e+06	1.25107e+06	1.13288e+06	1.12247e+06	456614	1.10711e+06	2.21646e+06	9.96877e+06	3.9459e+06	3.61219e+06	2.30337e+06	2.72659e+06	4.9304e+06	7.60956e+06	1.16069e+06	784440	4.78401e+06	7.57749e+06	6.89162e+06	8.96781e+06	2.42667e+06	8.02848e+06	9.2722e+06	2.70474e+06	1.18315e+07
P36955	SERPINF1	Pigment epithelium-derived factor	1.09768e+07	1.08902e+07	7.20218e+06	1.30936e+07	5.54402e+06	8.91498e+06	7.38015e+06	1.0616e+07	1.07687e+07	9.68656e+06	1.11919e+07	8.53502e+06	1.1106e+07	9.69554e+06	1.55128e+07	8.56083e+06	1.23349e+07	5.67743e+06	9.74588e+06	6.74474e+06	1.27065e+07	8.66305e+06	1.15379e+07	1.31308e+07	8.07147e+06	1.06785e+07	6.33177e+06	1.05249e+07	1.10987e+07	8.0058e+06	7.65648e+06	7.57934e+06	1.02349e+07	5.64405e+06	7.60603e+06	7.5343e+06	9.86999e+06	8.99942e+06	1.05984e+07	1.01937e+07	8.52787e+06	5.38425e+06	5.69806e+06	7.87557e+06	7.98871e+06	4.8323e+06	1.13728e+07
P36980	CFHR2	Complement factor H-related protein 2	2.40269e+06	1.0211e+06	2.38833e+06	1.32719e+06	1.42125e+06	1.98223e+06	2.5523e+06	2.09581e+06	2.24602e+06	2.57486e+06	1.59157e+06	1.39713e+06	1.98016e+06	1.38165e+06	2.11616e+06	2.41757e+06	2.40134e+06	1.74231e+06	2.04782e+06	2.2206e+06	1.15628e+06	1.09721e+06	1.08673e+06	2.54281e+06	2.43423e+06	1.90991e+06	1.45516e+06	1.53723e+06	2.69708e+06	1.31688e+06	1.63901e+06	1.26444e+06	1.91744e+06	841797	675035	2.26388e+06	952519	1.30911e+06	1.54107e+06	1.39736e+06	1.39368e+06	1.71034e+06	1.4587e+06	2.21859e+06	711689	776329	2.005e+06
P37802	TAGLN2	Transgelin-2	257882	511283	229728	815873	220175	572815	549044	510354	646251	439213	127936	150899	42127.9	73809.5	129724	53873.4	244037	80271	53306.7	83014.7	112581	90133.9	136045	260989	228055	129479	137604	123871	122880	206056	239617	129287	164543	36157.2	134301	141766	271565	658947	199836	127691	820107	190188	208638	148615	148924	256523	391652
P39060	COL18A1	Collagen alpha-1(XVIII) chain	114098	247000	111072	173666	71722.3	119743	101271	102949	47427.4	124196	175056	101475	132519	114525	174181	103130	120352	95599.9	130154	94758.9	177887	133784	178440	182806	57625.4	161315	74107.1	73329.9	76961.3	111865	46309.2	82162.4	121683	84097.7	92456.6	102335	90132	174192	158707	119325	181357	87463.5	101287	116426	62839.6	150003	189191
P40197	GP5	Platelet glycoprotein V	320263	680634	453420	569809	438676	564160	294865	640122	509536	525982	333808	324190	399121	414434	380237	228641	274074	289783	273799	108106	434017	417495	653709	504286	436795	319211	332447	456911	314185	733476	496416	539786	471041	363742	405463	289698	398669	600821	435584	428642	606644	540069	444441	296957	92874.6	257194	395032
P41222	PTGDS	Prostaglandin-H2 D-isomerase	837168	1.93867e+06	642906	1.45794e+06	454764	845608	683592	1.14512e+06	1.16975e+06	1.05788e+06	1.29117e+06	512660	1.29253e+06	1.09373e+06	1.13018e+06	1.00862e+06	1.44814e+06	574203	997032	702871	992430	882104	1.39099e+06	1.3911e+06	885273	1.82248e+06	662735	1.90179e+06	1.32792e+06	1.19656e+06	799057	974108	1.22157e+06	782781	741571	690550	707747	1.48794e+06	1.38304e+06	770762	1.62342e+06	705719	663302	812093	811143	767153	1.75892e+06
P41271	NBL1	Neuroblastoma suppressor of tumorigenicity 1	9366.18	27687.6	4097.79	16678.6	3022.83	7006.76	10688.6	13202.4	8712.88	2510.13	25094	8570.42	15325.6	8852.76	11498.6	56108.7	8989.75	29611.2	51838.6	7352.45	17948.3	5160.2	13862.6	12187.9	70191	10569.1	34723.2	16304.7	6452.13	8504.78	22486.8	22657	11993.5	4074.8	4654.65	12241.6	11776.6	21565.5	5608.18	10686.9	11310.5	6820.53	13466.3	9648.91	36328.7	6998.7	25362.7
P43121	MCAM	Cell surface glycoprotein MUC18	131222	74334	79945.1	120708	60301.5	86115.7	83667.8	115339	82912.1	109282	113716	145108	125215	119450	196804	135899	129179	61366.2	131293	125865	206234	122442	132787	149328	138163	172048	99682.6	119255	145930	102962	54082.1	89139.9	132858	88954.2	80194.1	102874	136184	132228	146298	153366	78528.5	116802	66626.1	121001	100671	118479	113254
P43251	BTD	Biotinidase	1.81663e+06	1.97786e+06	1.30602e+06	2.23484e+06	1.01335e+06	1.34948e+06	1.50871e+06	1.70407e+06	1.45871e+06	1.55882e+06	1.39984e+06	1.3817e+06	1.21758e+06	1.33596e+06	2.09587e+06	948760	1.77154e+06	1.03625e+06	1.36443e+06	1.23838e+06	2.29885e+06	1.45202e+06	2.18596e+06	1.83861e+06	1.93004e+06	1.81891e+06	1.08078e+06	1.53927e+06	1.24803e+06	1.2194e+06	821798	1.76183e+06	888061	1.20452e+06	1.3058e+06	1.24993e+06	1.09444e+06	1.15004e+06	1.87758e+06	1.78005e+06	858724	1.34365e+06	1.26539e+06	1.32284e+06	916254	1.29297e+06	1.93983e+06
P43652	AFM	Afamin	2.7175e+06	2.4432e+06	5.68652e+06	2.63618e+06	5.81336e+06	2.37295e+06	1.81979e+06	2.45798e+06	1.84563e+06	1.66695e+06	1.92396e+06	2.90613e+06	2.28428e+06	3.25173e+06	2.33731e+06	1.97324e+06	1.99549e+06	2.92156e+06	2.17632e+06	2.5505e+06	2.20961e+06	3.53883e+06	3.09155e+06	2.98252e+06	1.75424e+06	1.61358e+06	3.18312e+06	2.4708e+06	1.04378e+06	1.89203e+06	1.91595e+06	3.07047e+06	2.92312e+06	2.36523e+06	2.22673e+06	1.67592e+06	1.81265e+06	2.83108e+06	2.32906e+06	1.60909e+06	1.56917e+06	1.49877e+06	1.7578e+06	1.67194e+06	1.8557e+06	3.71878e+06	3.60045e+06
P45877	PPIC	Peptidyl-prolyl cis-trans isomerase C	16410.6	19137.1	21070.1	28096.7	15768.7	34324.6	32734.7	26668.7	33248.6	17405.1	29512.5	5208.2	20607.1	26244.4	24406.3	20478.2	42280.9	14029.6	20252.3	18520.6	24309.6	23384.4	53613.1	54698.2	22008.3	44498.2	14713.2	28065.8	43965.3	16806.3	32551.1	22496.7	32611	13872.1	15372.9	20850.2	19879	27593.8	24015.7	14455.7	14346.8	10157	16934.2	13325.9	50330.7	15860.2	53593.9
P48740	MASP1	Mannan-binding lectin serine protease 1	352919	334473	295219	328278	304827	250756	304438	350795	301681	337340	254190	265741	335160	331372	533333	298834	477847	198873	361365	320414	315061	364842	372158	456060	362537	364461	284887	302113	384077	244827	380957	366077	445205	239816	326057	302011	410485	409728	486778	351404	344445	289353	331502	280439	330281	300880	274064
P48745	CCN3	CCN family member 3	30441.9	41212.8	16223.4	47694	33554.3	24422.8	16785.1	37087.6	32339.9	31303.5	50094.2	34493.8	41227	36814.4	28715.1	43050.3	55390.5	20283.6	36363.9	44159.9	39858.6	27010.2	46409	45452.6	11114.9	25927.1	13559.3	27677.2	51421.8	21894.8	38437.8	25581.2	53430.6	9711.61	19162.8	22676	23126.7	32706.6	27081.3	32285.4	41056.8	23511.3	44942.2	20443.1	25211.2	39830.7	36250
P49908	SELENOP	Selenoprotein P	897056	1.5391e+06	1.75003e+06	1.51852e+06	1.01681e+06	965855	1.16715e+06	1.21018e+06	881762	1.01791e+06	1.41639e+06	821438	1.2159e+06	1.03987e+06	1.41228e+06	687200	1.4764e+06	714769	559971	1.06543e+06	1.35833e+06	1.20704e+06	1.60474e+06	1.50889e+06	1.08828e+06	1.37916e+06	1.19155e+06	1.49266e+06	1.50177e+06	852661	884756	1.28295e+06	1.12411e+06	1.10065e+06	977504	859025	725372	980547	988051	799099	839101	820903	859766	808323	786925	756199	2.76971e+06
P49913	CAMP	Cathelicidin antimicrobial peptide	561122	1.89833e+06	423561	1.42306e+06	412855	664903	669602	947936	1.35211e+06	787316	619047	379878	770296	790073	788659	470662	1.18946e+06	297217	334599	237225	644640	420686	1.37363e+06	793431	408873	818767	253434	948131	541572	464362	415170	837115	559975	701720	580100	697763	453426	356682	737146	579533	537311	1.0128e+06	604516	782139	564071	267534	1.46064e+06
P51884	LUM	Lumican	3.95098e+07	3.92962e+07	1.43769e+07	3.24367e+07	1.20009e+07	4.00105e+07	3.37819e+07	3.62936e+07	3.17875e+07	2.76656e+07	5.0572e+07	3.57394e+07	4.62507e+07	3.58386e+07	5.64741e+07	4.2048e+07	5.20668e+07	1.73841e+07	4.45571e+07	2.93001e+07	5.14926e+07	3.38887e+07	4.37679e+07	4.10646e+07	3.64841e+07	4.27987e+07	2.74642e+07	4.12705e+07	4.34884e+07	3.99906e+07	4.26537e+07	3.15012e+07	4.83972e+07	2.71601e+07	2.72326e+07	3.55603e+07	3.41835e+07	2.66209e+07	4.95921e+07	5.78606e+07	3.45886e+07	2.94394e+07	2.63174e+07	4.15541e+07	5.23404e+07	1.66815e+07	1.68679e+07
P54108	CRISP3	Cysteine-rich secretory protein 3	1.0855e+06	1.80581e+06	922255	1.87051e+06	724550	1.25018e+06	1.34883e+06	1.72686e+06	1.13528e+06	1.50905e+06	1.57764e+06	782335	1.05367e+06	1.30654e+06	1.39685e+06	1.06676e+06	1.6496e+06	660378	1.11554e+06	925645	1.2569e+06	1.15448e+06	2.19536e+06	1.92703e+06	1.39532e+06	1.99388e+06	707253	1.76606e+06	1.42071e+06	1.16761e+06	1.75635e+06	1.88776e+06	1.17653e+06	1.12927e+06	731681	784822	844166	1.21227e+06	871917	1.11467e+06	1.40295e+06	1.93589e+06	862384	1.03841e+06	1.79693e+06	1.52706e+06	1.80631e+06
P55056	APOC4	Apolipoprotein C-IV	6.93249e+06	1.16648e+07	2.83334e+06	1.12395e+07	3.79971e+06	6.63691e+06	8.43803e+06	7.8477e+06	1.01854e+07	5.64176e+06	5.41659e+06	3.59375e+06	6.31186e+06	6.28072e+06	6.44956e+06	5.2168e+06	8.7164e+06	2.12098e+06	4.47578e+06	3.42017e+06	9.97617e+06	3.96439e+06	1.03337e+07	6.56291e+06	4.80021e+06	6.98939e+06	2.23962e+06	7.20357e+06	6.17869e+06	2.86846e+06	6.1377e+06	9.87113e+06	3.796e+06	7.53821e+06	4.66027e+06	5.23866e+06	2.56966e+06	3.80879e+06	6.3091e+06	3.64176e+06	4.7564e+06	4.93093e+06	4.0402e+06	5.39968e+06	5.43265e+06	3.47702e+06	3.23855e+07
P55058	PLTP	Phospholipid transfer protein	174428	183246	277177	162401	196547	170473	105408	165685	138954	158092	131794	198107	119734	143204	163020	88139.8	168166	124271	139225	121551	187708	142006	152841	158851	127784	132497	207873	158649	187666	170773	172262	149313	208910	193615	142472	150813	221545	157157	162766	220623	123372	119028	152909	154482	120598	177832	120840
P55103	INHBC	Inhibin beta C chain	182259	179753	110328	226561	119633	176349	252607	229059	270097	192896	189844	127577	265070	274386	275821	116348	310523	144223	335099	224194	337859	199220	384296	306929	340605	251605	220455	240357	468004	172085	154853	164443	210971	202797	209183	191282	150838	111862	287713	138427	87016.9	114802	122328	185164	231166	142688	337740
P55290	CDH13	Cadherin-13	66935.6	126517	103548	86748.8	42865.2	61553.7	70029.7	62116.7	65883.9	79843.5	117338	52008.4	120464	81625.6	66032.6	64187.2	62139	39988.9	46249.3	62450.4	90043.2	69328.4	96451.3	77482.8	56453.4	90856.6	51349.1	57038	79168.3	57255.6	64250.9	51504.3	79783.6	52509.7	24530.1	80151	69570.3	89943.7	67939.7	72880.9	94106.8	52192.3	67240	63736.3	48500.4	85167	85016.3
P55774	CCL18	C-C motif chemokine 18	65745.4	127356	31923.3	104574	29394.9	52533.8	44023.5	24702.9	76131.8	24509.2	263041	77649.9	231850	78272.8	54500.1	86253.7	218865	59033.1	99928.4	46831.4	97910.3	42073	80640	81258.5	125254	185982	36103.7	73611	97929.9	54507.8	51750.3	69741.6	74715	42170.5	56241.3	59514.5	87865.7	59905	93515.5	181247	71556.9	76823.6	58386.1	76806.5	64834.2	46920	111896
P58166	INHBE	Inhibin beta E chain	34268.9	47806	16746.6	42454.4	20834	28680.1	45316.9	41981.6	27581.3	40981.6	50815.7	29879.7	52514.4	35198.2	37626.8	26977.5	70227.1	21103.7	23165.2	80134.8	34987.1	27584	56606.2	92056.4	36392.6	28687	20719.9	77459.2	71274.8	33602.3	38133.8	35111	11383.4	15979.3	28349.3	9001.1	34632.1	56143.7	13639.9	26327.5	10606.2	21107.5	26880.8	18217.7	30471.5	24744.5	79316
P59665	DEFA3	Neutrophil defensin 3	2.79674e+07	2.98228e+07	1.18868e+07	3.80422e+07	9.59539e+06	4.15028e+07	4.27858e+07	4.33285e+07	5.14201e+07	2.58133e+06	3.04963e+07	1.77719e+07	2.5321e+07	1.50672e+07	2.43575e+07	2.40763e+07	2.22198e+07	1.72527e+07	3.46287e+07	1.35485e+07	2.91619e+07	1.78396e+07	1.46482e+07	2.46449e+07	3.37572e+07	3.4279e+07	1.62608e+07	2.57704e+07	3.76816e+07	1.88736e+07	7.29124e+07	3.9226e+07	4.07419e+07	3.41293e+07	1.58799e+07	2.12925e+07	1.94892e+07	1.21842e+07	3.01238e+07	1.83478e+07	3.37708e+07	2.68252e+07	1.61143e+07	2.61178e+07	2.50738e+07	2.02268e+07	4.80383e+07
P60174	TPI1	Triosephosphate isomerase	21563	46808.6	7831.34	33573.4	36982	34098.9	20371.2	17933.2	17732.2	21594.3	21501.9	29602.8	27853.9	15741	40001.4	30992.2	84559.1	20532	27639.5	29594.7	34309.5	30946.3	51111.8	21807.7	58354.5	24100.6	39235.6	13526.9	18120.9	16096.1	35991.3	22535.7	22752.9	35844.4	37444.9	18353.1	24791.1	23915.9	29636.9	28530.2	16901.4	45204.9	108041	26816.7	24778.5	24260	35501.4
P60709	ACTB	Actin, cytoplasmic 1	1.69272e+06	1.82341e+06	967633	2.0393e+06	617038	968574	1.00855e+06	1.08232e+06	1.45211e+06	1.2486e+06	1.21034e+06	839431	1.06706e+06	634308	960847	471504	2.06294e+06	586874	723127	441400	1.39388e+06	885977	947145	1.17418e+06	1.57807e+06	875485	569883	741035	600661	624176	1.07646e+06	2.34161e+06	1.51072e+06	594260	1.464e+06	1.2531e+06	1.39302e+06	1.17241e+06	1.11065e+06	1.07643e+06	1.52231e+06	1.05909e+06	3.08518e+06	1.28503e+06	803641	1.11763e+06	682301
P60985	KRTDAP	Keratinocyte differentiation-associated protein	257941	950164	139204	590455	155766	418522	426364	372223	791756	413937	325956	175803	436296	403458	449113	518749	728078	153298	291068	392915	873507	221935	708100	523736	253940	820230	305150	806422	447745	261498	446377	802170	290106	512419	426933	361688	407927	394868	502175	519508	524133	260412	552775	328364	426800	204824	1.29445e+06
P61204	ARF1	ADP-ribosylation factor 3	86079.9	132931	53280.3	206851	34499.2	164649	150117	135374	141158	114398	34403.9	30350.6	55794.8	35680.9	47213.7	49434.8	121149	36684.2	41265.4	44425.4	57562.3	14304.1	61552.2	105657	33743.1	49011.1	44704.5	55787.3	79129.9	53711.4	124413	60983.2	128924	26671.3	90099.7	74782.3	171600	254012	84755.1	54274.1	246667	81448.9	123956	60393.8	59977.3	98429.2	94593.3
P61626	LYZ	Lysozyme C	9.36433e+06	1.70397e+07	5.56075e+06	1.6444e+07	4.86111e+06	1.06764e+07	1.17409e+07	1.18941e+07	1.92669e+07	8.18341e+06	1.33436e+07	6.23585e+06	1.39949e+07	1.17324e+07	8.2839e+06	1.37195e+07	1.66321e+07	5.11189e+06	1.0846e+07	7.33198e+06	1.31684e+07	6.93378e+06	1.43234e+07	1.54907e+07	1.14438e+07	1.68662e+07	5.36137e+06	1.47239e+07	1.25419e+07	9.64803e+06	8.35383e+06	7.7601e+06	8.43086e+06	1.09486e+07	7.13203e+06	1.02237e+07	7.77736e+06	1.46295e+07	9.64723e+06	9.08353e+06	1.6933e+07	1.14105e+07	8.38207e+06	1.10372e+07	8.79841e+06	5.77716e+06	2.09964e+07
P61769	B2M	Beta-2-microglobulin	6.57962e+06	1.49387e+07	3.26101e+06	1.32079e+07	3.072e+06	7.91961e+06	7.93468e+06	9.25488e+06	1.26203e+07	7.35387e+06	1.0443e+07	4.89524e+06	1.53585e+07	1.04099e+07	7.61163e+06	9.59033e+06	1.28075e+07	5.24815e+06	1.11238e+07	7.32077e+06	1.21065e+07	4.84205e+06	1.31873e+07	1.29115e+07	7.61565e+06	1.52469e+07	6.53528e+06	1.0548e+07	1.22707e+07	7.68197e+06	5.47926e+06	8.16246e+06	7.67475e+06	7.10684e+06	5.61683e+06	5.47535e+06	5.32567e+06	9.02334e+06	1.08758e+07	6.00135e+06	1.35281e+07	6.59601e+06	7.21821e+06	7.25221e+06	6.36648e+06	7.22588e+06	1.21872e+07
P61916	NPC2	NPC intracellular cholesterol transporter 2	227693	438876	90884.8	323078	153516	228045	285126	200193	273938	237057	315873	162842	360565	251458	228556	210750	365855	167033	260531	281300	404496	137948	312702	350879	182027	268053	215431	304894	151631	210378	77918.2	119967	137658	240249	128460	239711	291957	243906	238523	323215	295443	188477	220922	212871	218115	237334	394128
P62328	TMSB4X	Thymosin beta-4	207976	622617	76158.3	923725	100701	545610	497739	319909	662272	373305	103613	54343	90465	133327	134271	114745	296126	62267.7	119629	64478.9	133371	165617	170605	272257	130627	157618	81795.5	128657	165255	191678	730291	168537	240263	92229	224194	152698	264195	411191	232508	114297	589644	82028	209890	99028.7	215546	259322	634413
P62805	H4C1	Histone H4	522681	482964	131353	635135	134755	478985	241420	378585	293103	255124	231897	176313	443828	176158	400795	133211	367531	126778	130406	204668	417968	73025.6	167973	218214	414258	56583.2	229443	148535	343968	168947	468775	478898	1.11285e+06	135723	649714	343796	311125	359281	325557	215213	363820	221119	1.19078e+06	229509	352240	64136	413271
P62937	PPIA	Peptidyl-prolyl cis-trans isomerase A	59056	136372	45859.9	113585	47263	111304	107906	122233	190072	96345.7	68583.6	40112.2	83457.3	35784.2	90009.1	40747.7	169812	35676.1	164328	53261.5	71104	56383.4	96639.6	62312.5	53622.1	91845.7	55208.7	54023	112340	84534.2	86005.8	87490.3	124027	33241.5	90056.7	64988.7	123244	164019	83517.3	106631	177077	82056.7	120868	78921.8	60531.5	76828.4	100524
P68431	H3-3A	Histone H3.1	119832	129404	42473.7	57544.3	105131	206811	104235	184086	126705	69931.4	140668	47784.9	121367	104835	315564	79389.4	95183.1	120356	109415	86891.9	142167	100318	86506.7	75972.9	218352	491358	94183.2	78734.1	122261	46712.6	222214	265194	369018	57758.8	210717	100734	82635	44230	175773	62233.9	160108	86742.5	504118	41972.8	141004	111288	110604
P02042	HBB	Hemoglobin subunit beta	1.51091e+07	1.35922e+07	2.77901e+07	2.1331e+07	2.28318e+07	1.79863e+07	1.76341e+07	2.5116e+07	2.20794e+07	2.83396e+07	2.26852e+07	1.93097e+07	2.97208e+07	2.27032e+07	3.00883e+07	2.51263e+07	1.64405e+08	2.73367e+07	2.30155e+07	1.5949e+07	2.32732e+07	2.52851e+07	1.00349e+08	3.36307e+07	5.06983e+07	1.00078e+08	8.18914e+07	4.19607e+07	3.6522e+07	3.61906e+07	1.68864e+07	2.9852e+07	2.0769e+07	2.09089e+07	1.90646e+07	1.23417e+07	2.86179e+07	1.40632e+07	2.04381e+07	1.31823e+07	1.15126e+07	1.65091e+07	1.17388e+07	1.27991e+07	8.18795e+06	2.09078e+07	4.10688e+07
P69905	HBA1	Hemoglobin subunit alpha	8.63897e+06	7.40172e+06	1.25717e+07	1.08775e+07	1.12895e+07	7.43276e+06	7.92631e+06	1.11366e+07	8.52047e+06	1.33129e+07	1.0611e+07	1.02518e+07	1.34728e+07	1.0322e+07	1.43306e+07	9.79008e+06	7.39746e+07	1.05218e+07	1.27695e+07	9.42595e+06	1.32395e+07	1.68782e+07	4.87855e+07	1.78278e+07	2.56415e+07	5.07502e+07	4.09556e+07	2.06994e+07	1.43044e+07	2.14241e+07	7.2916e+06	1.23588e+07	8.1045e+06	9.73021e+06	7.31547e+06	6.74931e+06	1.32014e+07	9.21344e+06	8.79287e+06	8.44993e+06	6.73997e+06	7.1274e+06	7.0544e+06	7.33608e+06	5.58851e+06	1.05574e+07	1.82104e+07
P78417	GSTO1	Glutathione S-transferase omega-1	24521.4	28853.4	35058	51088.8	26736.1	19749.8	26709.9	46400.9	64615.1	51151.3	12169.1	13607.2	18815.6	29284.2	21677.6	16746.5	46955.3	14995.5	37634.1	30779.9	32121.3	18961.6	46126.6	38010.8	28482.3	59363.4	23990.8	36846.7	31390.4	36888.5	39644.5	15314.7	29146.6	16385.8	19332.1	33911.4	24077.3	31579.3	32531.8	15421.4	23677.9	45226.2	14317	27060.3	60457.3	19942.4	33079.1
P80108	GPLD1	Phosphatidylinositol-glycan-specific phospholipase D	574005	343586	739809	357902	685029	379866	351201	372536	279905	313136	314581	475609	271205	344688	476464	247510	267865	336997	381861	405744	528885	483681	348596	321751	343686	363500	404983	405676	289744	281603	241212	391551	472185	389544	379139	295120	262959	67042.5	316772	279393	37621	254152	257416	307810	235059	373596	525389
P80188	LCN2	Neutrophil gelatinase-associated lipocalin	491447	919278	362862	833541	229271	523212	633703	683266	807015	464485	388431	285622	381160	362682	319446	277370	396613	184617	265979	173119	493244	314048	317990	378637	280096	450738	197729	400738	348023	304610	428383	392850	433781	624889	497862	598662	412513	492047	536315	393541	515003	559377	352272	676375	403443	315042	839125
P80511	S100A12	Protein S100-A12	68514.3	203267	77401.9	536578	32901	140714	109062	77282.6	563296	207212	64014.4	22939.5	105201	95780.3	70825.6	79938.6	84681.2	64754.7	124191	82101.2	64802.9	58802.3	119040	134372	115395	151124	30215	105079	106120	60355.8	74861.6	97251	284185	63379.1	220895	188217	155179	96346.3	132893	145193	108131	323753	121874	218011	73096	56549.7	243692
P80748	IGLV3-21	Immunoglobulin lambda variable 3-21	183117	121573	967835	147018	559662	276844	252639	261969	192205	232730	215055	379751	159444	297190	317551	381910	107773	317478	363160	231073	145491	199261	117071	160239	182424	54786.9	226300	99964.5	192167	230061	123062	139126	208708	743683	182270	190902	247137	193980	86129.7	458374	117622	190110	133021	207248	347075	245345	115995
P81605	DCD	Dermcidin	295716	648297	281806	366413	201142	276418	1.21672e+06	933881	593303	549218	942897	236629	917282	285493	405607	494299	1.06255e+06	255205	1.00394e+06	326729	937670	103182	401697	495416	311636	1.41072e+06	453398	565673	293415	1.80563e+06	1.40403e+06	405119	318095	167986	893991	1.50064e+06	202403	193678	468398	1.9905e+06	2.00374e+06	839875	253449	1.38887e+06	1.13157e+06	872512	417043
P98160	HSPG2	Basement membrane-specific heparan sulfate proteoglycan core protein	33997.9	115045	22350.3	53212.2	25319.1	48391	44105.2	72732.3	87289.5	49516.9	63320.8	24800.1	71432.2	78521.5	92275.9	50000.2	65132.8	17384.9	38199.1	32444.9	91316.2	43044.9	108845	90734	54518.7	63680.8	19394.9	58360	64572.7	44475.5	14512.9	54539.7	61294.7	25647.1	38458	40396.2	63209.1	66673	60362.1	65219	90845.2	37873.2	39151.4	56657.3	45658.4	121250	36607.4
P99999	CYCS	Cytochrome c	32451.4	72141.4	47590.5	78917.3	39568.5	37103.6	44562.8	28543.5	90092.2	57330.3	19085.7	21633.1	44713.4	40089.3	49904.3	37803.9	62955.2	26143.8	44260.2	31868.2	35608.9	39159.4	54146.3	58307.2	47028	53566.5	30936.6	81338	52997.3	36073.2	43015.5	51203.1	29363.8	45016.2	31381.7	37420.8	29044	59487.2	50292.5	26857.2	60930.5	37038.5	38786.1	28028.4	34896.6	36775	116499
Q01459	CTBS	Di-N-acetylchitobiase	248812	256694	212343	281607	132067	280019	286767	235584	310220	202305	208465	161864	232033	253323	313244	174702	267352	157817	229952	187090	347879	214021	318409	255649	176085	284376	120492	272998	281069	200493	148788	215699	161412	248729	156290	188061	166333	168633	266073	144023	201692	158629	170943	241000	163565	150584	473916
Q01469	FABP5	Fatty acid-binding protein 5	143213	214775	42710	164641	50323.8	126012	208279	112111	203868	125900	212079	163855	165740	119416	97213.1	96293.7	309581	47206.4	135927	64059	170367	96862.9	209729	191969	48196.5	159029	75863.2	203453	99493.5	106377	167723	98086.7	127085	65118	208108	141482	115601	49608.7	113230	86919.1	194786	280400	551722	192502	104946	117935	96536.1
Q02747	GUCA2A	Guanylin	116500	183917	47811.4	127552	56204.2	129236	127177	109301	149579	113572	311523	94919	274729	228053	144312	222043	219714	76949.1	177244	155034	173892	111757	156588	196739	40076.5	262198	121236	173787	122653	129735	80919.9	116100	44642.3	87022.2	68076.6	84551.9	85226.6	143245	106274	167924	258939	96547	99478.3	86423.4	206935	83554.5	182314
Q03591	CFHR1	Complement factor H-related protein 1	126378	121083	505771	203625	309737	244482	245929	178265	267179	272181	177151	394436	54599.8	125581	329206	388145	437219	217881	262959	433654	209649	485008	222723	318417	461762	553586	312453	316344	344437	202817	148437	368431	82558	157105	111400	213172	96195.8	213007	129889	197205	400184	106841	127831	345352	90121.7	495477	430684
Q04756	HGFAC	Hepatocyte growth factor activator	3.18784e+06	4.18884e+06	2.44985e+06	2.95812e+06	1.70114e+06	3.25322e+06	3.23415e+06	3.28495e+06	2.85603e+06	2.76623e+06	3.67996e+06	2.5391e+06	3.11797e+06	2.88692e+06	5.14386e+06	2.81919e+06	4.17727e+06	2.04048e+06	3.35436e+06	2.30916e+06	4.81187e+06	3.12266e+06	4.64863e+06	4.74252e+06	3.11709e+06	3.2414e+06	2.40298e+06	3.50346e+06	4.53583e+06	2.96437e+06	3.54138e+06	4.00042e+06	2.58965e+06	3.52606e+06	2.00104e+06	2.35018e+06	3.45686e+06	2.26824e+06	4.5852e+06	4.94402e+06	2.49747e+06	2.7462e+06	3.75403e+06	2.52798e+06	3.04956e+06	3.22954e+06	4.47578e+06
Q06033	ITIH3	Inter-alpha-trypsin inhibitor heavy chain H3	183666	126773	83960.2	173675	64422.3	170635	209130	177123	151856	182694	217688	208526	163135	162686	406981	222910	288863	137793	244175	175566	260618	137930	186750	210454	209410	182618	107782	176630	205609	121234	191592	192756	195721	115726	122048	232952	277459	139360	250758	149382	272479	161282	139496	287907	196702	118608	37617.5
Q07507	DPT	Dermatopontin	544995	1.04852e+06	140214	724228	188596	539710	482762	611826	600071	305842	919775	353783	766833	538308	556059	603118	872145	318928	491810	531248	746349	485791	770895	732321	550334	624565	310832	730502	727104	653140	473100	430134	569330	261640	322165	650703	396722	485620	731701	410307	1.0255e+06	351791	437904	631494	579945	491604	757476
Q08380	LGALS3BP	Galectin-3-binding protein	755015	1.09358e+06	511202	955206	510429	814000	897476	943659	806426	659081	720812	532735	981106	1.31324e+06	1.36859e+06	558852	737458	454291	775235	689187	1.02357e+06	770955	913929	1.27003e+06	479155	567503	556642	796828	830910	842712	692926	356263	644559	1.00649e+06	794442	828762	463747	605221	956496	908130	540773	873533	675955	735236	842174	1.31523e+06	756817
Q08554	DSC1	Desmocollin-1	142005	417158	68254.3	237867	75943.5	151672	161773	122292	329809	195506	286215	78341.9	279506	229704	194286	236047	268560	109772	284809	230119	247223	95423.8	223594	294612	77671.7	293020	98568.3	283777	250081	142586	191136	215937	299247	158942	129731	201964	171446	171595	225107	222935	272937	244217	157595	204863	319241	100143	172227
Q10588	BST1	ADP-ribosyl cyclase/cyclic ADP-ribose hydrolase 2	138893	288622	226609	327207	139457	170487	193812	228590	221992	288727	249749	139148	205570	188701	229076	165472	373790	136351	158861	196692	218584	200978	210023	374879	190805	232149	132378	219395	180110	205890	133402	148032	107856	160193	153038	213769	146142	160564	204371	180849	171085	224704	140203	185929	214725	156473	307843
Q12794	HYAL1	Hyaluronidase-1	157040	121097	130295	123267	105651	101859	121510	107671	97294.1	69549.1	175304	111457	138149	165870	142970	117793	180554	167955	90122.6	152022	203097	143466	199581	160422	137220	150975	159455	136547	119743	117758	75428.7	135305	79573.4	110149	80040.8	143315	92151.6	119161	108724	157482	103581	88953.5	124643	181362	112001	100006	164379
Q12805	EFEMP1	EGF-containing fibulin-like extracellular matrix protein 1	553827	643815	437196	801269	361929	565919	581699	567812	578038	417117	940271	635877	670767	731807	1.01082e+06	554387	837652	443715	718915	519362	949290	652488	765662	963994	816806	1.09109e+06	530374	803062	756312	646606	567596	654288	868670	562088	453782	673962	803069	736573	851947	871454	717426	466717	521717	690342	586418	462161	639800
Q12841	FSTL1	Follistatin-related protein 1	66195.5	132529	72805.8	87536.3	47335.4	66280.6	70389.3	74067.2	86363.3	88396.6	92624.2	66938.4	106496	58111.3	96260.3	76457.5	129327	58234.5	67399	54973.6	106613	63101.7	118727	112189	109457	89403.7	75874.3	100701	96532.5	61333.7	55294.4	64011.3	79139.9	64818.4	65265.6	81144.7	109670	64886.7	105337	70280.3	79181.3	60640.4	58800.1	73051.7	53276.7	33160.6	115121
Q12913	PTPRJ	Receptor-type tyrosine-protein phosphatase eta	123788	66780.5	63059.5	70071.4	31733	48101.6	80559.7	65342.3	86319.1	47447.1	116117	47509	81479.1	91515.6	119466	78137.5	97592.6	86617	123665	57083.3	119226	75006.2	91487.3	63236.8	79422	39376.1	44131.8	97123.1	134576	58103.8	67745.7	129364	87389.5	63823.7	38455.9	45106.6	143115	62309.1	100731	105971	54840.6	91423.3	66657.7	55506.1	185881	69856.9	125634
Q13093	PLA2G7	Platelet-activating factor acetylhydrolase	83525.3	87615.2	58731.1	72695.6	61271.3	99473.8	74038.6	77291.5	71068.3	74945.5	70466.6	79210.6	60597.3	64411.5	90286.9	75988.8	68500.7	62144.1	47890.6	46849.4	57158.4	43447.9	65349.4	66311	79142.5	58775.9	46438.4	57174.7	83636.3	70808.1	49558.4	51409.4	73826	38538.6	56778.9	50270.2	65342.5	88926.3	58151.9	57245.2	45161.1	49508	49422.2	64461.5	55375.7	63481.9	76609.7
Q13103	SPP2	Secreted phosphoprotein 24	315769	489906	63221.5	262703	110021	413824	339953	313625	160299	133579	358547	217218	336944	501940	471393	300867	386264	101762	202272	185608	529498	331841	543140	358768	186340	307356	124766	352894	358041	103837	1.26894e+06	1.01685e+06	440706	346310	282578	424169	880279	300049	804605	406804	691083	310654	389242	359853	723988	202085	101517
Q13201	MMRN1	Multimerin-1	195835	342006	95706.6	214845	100787	196527	212082	180434	180872	123952	142609	92596.8	181766	142566	163311	152611	193492	87918.7	107698	119010	180718	129746	185833	177787	240416	192352	146650	270383	172622	146433	123501	178389	147609	112456	122122	127455	174735	132406	198630	112364	238917	176302	227883	117601	265354	97402.9	226214
Q13790	APOF	Apolipoprotein F	731445	1.14857e+06	545892	1.39339e+06	453482	882198	826477	873291	1.57669e+06	965082	2.11106e+06	851616	1.54822e+06	1.45577e+06	1.13109e+06	1.7156e+06	1.92202e+06	1.06397e+06	1.54016e+06	912535	1.4352e+06	974622	1.76363e+06	1.68642e+06	1.22602e+06	2.02583e+06	817409	1.49637e+06	2.06448e+06	1.02926e+06	985319	1.29029e+06	1.28087e+06	1.2685e+06	1.1238e+06	872582	724905	1.45007e+06	1.47182e+06	1.14667e+06	1.30361e+06	882755	1.08178e+06	894614	1.38362e+06	674220	1.25293e+06
Q14019	COTL1	Coactosin-like protein	126832	239263	23822.9	205671	36858.7	184914	152012	152682	156106	100894	70920.5	28761.4	72440.6	69069.9	75862.7	47219.9	111751	56884.3	51420.9	45691.8	19529.8	15022.4	75009.1	58350.8	63971.5	86489.4	50966.8	62683.9	44975.6	55533.3	173630	105607	108046	55738.3	92900.3	92014.6	50013.4	276136	83117.5	72045.7	326570	92292.9	106179	80097.3	84336	15272.2	94308.5
Q14118	DAG1	Dystroglycan 1	68994	99842.9	43541.2	105944	33986.5	51792.2	58222.9	83099.5	80220.1	70701	102470	67753.5	87610.3	63978.7	122056	63526	104482	28670.7	66891.3	58989.6	97010.9	58848.1	70714.5	83643.3	94511.6	131787	44021.6	64205.9	82039	67755.5	63544	67631.3	82872.7	48214.8	38908.1	70353.1	91754	78740.8	66846.4	65249.1	121461	31067	48026.5	53568.2	48174	45431.1	86999.1
Q14515	SPARCL1	SPARC-like protein 1	38472.8	85658.1	26121.8	54159	42670.6	61770.5	45397.5	54285.2	50465.9	44216.9	138432	61669.8	104728	66289.6	91424.3	53839.2	96689.2	42874.3	67495.9	74718.3	62658.2	47456.1	54128.7	71667.9	75111.7	65431.6	43011.1	81510	72922	50533.8	56087.5	36200.6	51149.8	58329.2	43942.3	66600.1	82554	21984.2	55029.9	40776.5	30494.4	68981.4	74067.5	63268.6	68994.9	19299.6	90881.4
Q14520	HABP2	Hyaluronan-binding protein 2	1.10842e+06	581028	1.2647e+06	818407	1.06499e+06	1.07339e+06	1.52877e+06	1.06632e+06	998269	1.66734e+06	892060	956553	797096	863709	1.48464e+06	1.12926e+06	1.1425e+06	929416	1.05868e+06	1.07394e+06	618666	912885	735903	759863	1.30315e+06	798750	739673	735132	1.33816e+06	780839	1.24335e+06	1.00878e+06	905905	889607	573846	851807	707496	577179	996034	917942	699556	589869	536921	919734	855533	1.05133e+06	682949
Q14574	DSC3	Desmocollin-3	97794.1	240028	42738.4	205222	59526.6	72757.1	109663	113315	148324	84614.9	151096	51190.3	129870	130311	100595	99313.6	129211	43692.4	77437.7	76949.8	133477	67106.1	140204	164829	81771.1	170678	38974.9	115343	73976.5	63839.8	35377.5	106861	88311.4	109598	62468.3	89679.6	83316.7	126270	94049.3	95956.5	149455	87573.4	110714	95191.1	74191.6	42246.3	221200
Q14623	IHH	Indian hedgehog protein	68346.6	66601.2	60082	60145.7	48837.8	42363.3	50825.3	37703.6	81838.6	70659	50656.3	34904.4	58948.4	59918.9	57163.9	74745.9	124347	32916.7	78976.6	62510.7	81463.7	51204	32955.3	105744	95580.7	114662	39345.5	75934	105027	42610.6	68026	49741.6	53279.6	42890	53279.8	47877.8	50223.9	47792.3	60324.4	66974.5	51325.4	60774.5	51856.4	65625.9	48868.7	48915.4	114937
Q14766	LTBP1	Latent-transforming growth factor beta-binding protein 1	109184	168099	41641.2	116899	52599.9	92477.5	100224	75941	77009.6	60740.2	96573.4	62934.3	76582.5	42386.8	64996.4	84268.8	85143.8	45348.6	53187.7	42502.8	112053	59690.5	88859.5	86838.8	139680	63729.7	46166.7	95143.7	55049.5	81319	59096	115333	40593.9	58660.3	81121.4	49150.5	127432	91079.6	108048	78139.9	114680	93301	113130	55858.6	51521.7	47863	97925.7
Q14956	GPNMB	Transmembrane glycoprotein NMB	65419	62736.9	126394	42782.5	85100.9	65496.6	54476.2	66409.3	68068.3	51185.5	74596.4	42212.7	95068	70684.2	91929	36219.1	79557.9	24886.2	103318	44720.6	95912	44069.9	58427.4	112600	68273.9	84122.7	107138	71691.9	83733.2	70901.3	78007	91331	36514	78713.4	35416.8	47628.9	54868.7	90986.9	56333	46955.7	34135.6	48646.9	49489.8	58460	81870.7	59938	107317
Q15113	PCOLCE	Procollagen C-endopeptidase enhancer 1	60494.4	91812.4	141438	101114	40403.7	89221.2	61644.5	73563.3	110444	102922	124541	101381	124970	148002	91874.4	132645	134616	61825.2	270263	118263	101263	123901	109505	115179	119478	178117	101759	116338	117869	106417	90090.2	62578.6	113024	58808.1	117568	100856	61371.5	100510	112291	52969.5	104183	60839.8	76797.3	96885.2	89572.2	59024	143017
Q15166	PON3	Serum paraoxonase/lactonase 3	8.50051e+06	6.66657e+06	6.90236e+06	6.04588e+06	4.11338e+06	6.12208e+06	5.13055e+06	5.82601e+06	4.98223e+06	4.75201e+06	7.81212e+06	7.53379e+06	5.26791e+06	6.403e+06	8.30586e+06	5.46751e+06	7.45455e+06	3.38203e+06	5.93666e+06	4.3834e+06	1.02161e+07	8.1038e+06	9.40481e+06	7.53541e+06	4.15329e+06	6.11113e+06	4.1409e+06	5.04232e+06	5.32455e+06	4.17745e+06	5.76258e+06	9.14066e+06	3.1504e+06	8.13651e+06	5.80343e+06	5.10193e+06	7.57298e+06	8.46358e+06	7.18843e+06	8.71101e+06	5.72808e+06	6.58525e+06	5.44605e+06	6.61779e+06	5.42245e+06	6.42225e+06	5.20874e+06
Q15485	FCN2	Ficolin-2	363228	188817	648978	196791	565545	590514	376529	220604	420833	222102	261827	471372	351097	500152	310282	617481	225693	535265	373095	530209	257185	279657	278710	206452	345653	267944	426042	287590	310615	201190	457105	359902	267582	549835	293090	317363	346717	360118	157547	296303	355533	689388	401963	402016	267125	545776	149610
Q15582	TGFBI	Transforming growth factor-beta-induced protein ig-h3	450442	295756	536543	338902	497668	326051	281569	317294	377822	264451	378285	362341	329928	421053	446684	318748	363692	288503	342331	348588	401704	465583	373922	444280	382019	234390	414923	328298	350721	291879	322926	351436	450042	369877	289811	257788	291699	362717	395316	296857	324494	315474	301229	257688	400083	315005	340234
Q15828	CST6	Cystatin-M	699966	1.26614e+06	264359	874481	229242	609087	540656	625565	963170	385494	572312	260344	635299	567931	513398	746905	686733	284757	443568	545418	663292	415771	439655	518535	499436	986717	232549	636895	611160	379818	410415	852131	567003	538462	514718	369293	644033	460499	547744	752524	809824	474491	769637	408028	646748	295764	827583
Q15848	ADIPOQ	Adiponectin	31700.5	82607.4	45481.3	65188.6	77325.4	25020.2	51440.5	19656.6	59965.3	66151.4	33007.3	47385.5	62568	28835.2	58297.3	42555.2	64281.2	63681.7	34569	34937.6	25610.5	45947.1	67803.3	73650.3	56343.6	18063.5	59109	55689.6	32864.5	25876.4	43522.7	23651.1	41506.2	52898.6	33456.2	63296.9	61553.8	59548.2	41639.7	34869.7	29338.1	57125.4	47556.1	64296.6	38986.7	100622	35237.8
Q15942	ZYX	Zyxin	203257	552795	111398	875527	258173	720841	553207	445246	577917	374104	37300.2	78548.8	183759	440873	105877	118562	58588.1	135644	176298	135883	75780.5	100573	220313	270860	96457.1	90673.4	355096	151235	155590	160958	688858	257681	255494	53110	262183	142832	496030	747905	391200	245361	1.13439e+06	432808	404646	208668	467972	484554	725192
Q16610	ECM1	Extracellular matrix protein 1	418842	461938	514014	425693	366683	503824	444869	481493	366835	353694	578975	525443	402238	530546	729954	314935	538774	428323	501845	372408	558241	327589	563016	428468	484935	337091	387380	421597	385750	310445	437597	621397	338991	519816	851010	279625	381197	393409	611975	629982	489986	498471	380866	288741	613468	465286	581930
Q16627	CCL14	C-C motif chemokine 14	52029.6	104054	51166	70932.6	41768	51874.7	42068	43752.2	56255.6	55431.1	73449.5	20846.3	37352	44513.6	44909.2	26857.7	33346	19801.5	25510.3	26155.8	65730.4	54561.1	31611.9	49751.8	32240.1	47217.8	30868	60271.7	57324.2	43780.2	31635.3	38509.6	41731	33904.5	33840.2	50508.5	52318.4	47973.8	58318.1	50529.2	66455.1	47933.8	49313.2	48085.2	63180.3	29068.4	62204.1
Q16663	CCL15	C-C motif chemokine 15	24721.9	53963	14446.5	27155.4	11657.7	14772.4	9823.77	8970.85	10426.9	16887	55592.3	22961.9	46154.9	32301.2	22874.5	43054.9	19301.6	4688.49	9401.24	12511.3	36264.8	30338	7691.18	28086.9	40109.4	12662.2	18100.1	29334.6	29666.7	10553.4	32202.5	7954.3	46186.9	36743	7352.01	3579.71	19920.2	20123.8	6891.46	12432.1	29729.2	16322.4	30094.1	13445.5	51221.1	7898.85	57453.4
Q16819	MEP1A	Meprin A subunit alpha	37359.6	90922.7	18324.2	59829.5	14922.3	25898.9	34513.4	41529.5	50838.9	9457.2	89524.8	33100.5	67770.2	48063.1	26707.8	81613	51646.9	15556.4	38378.2	34058.3	56437.7	30762.6	41594.8	40648.6	35016	69871.8	17428.6	71020.1	59939.8	33480	12641.1	26050.5	29136.1	31962.9	19891.9	27074.4	39399.1	35116.5	41247	33112.9	67436.3	33893.4	38722.5	44612.7	43770.8	31235.3	63833.5
Q6EMK4	VASN	Vasorin	519450	440033	414340	574514	404733	561899	574753	654437	531546	562764	631696	466725	598537	589538	1.02702e+06	535448	812219	294332	805758	570105	719552	521791	604346	716533	569841	842301	420765	557695	834625	686345	961467	826372	1.09967e+06	529560	703942	734292	850990	836213	1.05632e+06	834989	877491	523877	538498	650724	566929	191238	336482
Q6UX71	PLXDC2	Plexin domain-containing protein 2	215262	175203	128691	186119	91065.6	198096	188162	159243	212303	157877	203422	197392	209549	209725	320783	237161	233091	143428	302757	215320	312373	181313	193179	210828	216612	301682	133534	236592	303875	307695	169399	185528	315539	257145	180759	222948	308310	207640	258429	328387	191296	244524	236401	281882	298537	114834	194024
Q6UXB8	PI16	Peptidase inhibitor 16	493786	629711	214580	421426	156064	491880	382069	527713	422665	565079	699756	404059	621905	401817	589029	347843	603223	305580	528404	524158	545615	369930	457222	449718	486134	568729	285316	612017	786259	510914	226399	479096	504835	276313	249848	506957	541101	205572	658794	812991	242330	310677	603993	581872	487776	239428	564643
Q6UY14	ADAMTSL4	ADAMTS-like protein 4	118230	67810.7	29507.6	59649.8	18950.8	112698	111320	89253	112113	72315.1	148457	136781	158885	132563	183425	81572.6	194583	57503.4	177291	135770	147516	95895.2	126822	150980	141353	118292	61722.3	86340.3	192945	127990	172217	125126	132968	86604.5	64327.3	146361	212500	63463.7	148593	236785	85674.3	88938.9	93718.4	152920	97550.8	91677.1	78131.6
Q6YHK3	CD109	CD109 antigen	42310.5	29580.7	17919.9	18848.6	14615.8	38757.5	46324.7	28641.9	27407.6	15388.3	35686.3	30789.4	40194	11597.5	36741.6	53636.2	31064	14535.3	20949.4	15112.4	43679.2	34342.5	12794.7	22567.3	24715.4	39882.1	57298	25290.6	87964.5	24749.1	17856.2	17300	46136.7	11673.5	40928.3	25981.1	24907.7	6059.43	22655.4	29114.3	27307	21472.5	16657.8	43261.2	20107	20309.9	54605.3
Q76LX8	ADAMTS13	A disintegrin and metalloproteinase with thrombospondin motifs 13	20092.8	18601.9	66188	70694.9	30860.5	25196.2	22625	25084	13612.9	10072.3	30027	16845.2	75427.9	17125	31942.7	11700.5	16249.7	6870.24	22732.4	20847.4	32783.4	24744.4	75077.4	76882.4	44261.6	31250	24255.2	67215.8	43511.4	19167.8	47979.7	60700.1	38680.5	37031.7	27623.5	19549.5	40777.6	29574.6	44980.9	20568.5	43213.2	20644.6	22322.9	23118.1	54552.2	18287	15601.7
Q7Z7G0	ABI3BP	Target of Nesh-SH3	306518	378517	178976	329499	125532	322908	277162	284785	336420	264887	286317	181069	284612	231093	329712	226668	292099	110400	281048	211234	289399	205228	269564	281131	227997	287970	140373	329999	266064	222766	309141	284024	284439	198118	200956	179831	347582	187027	307758	396532	281742	238063	279001	185113	277856	124154	236224
Q7Z7M8	B3GNT8	UDP-GlcNAc:betaGal beta-1,3-N-acetylglucosaminyltransferase 8	22152.2	57311.9	10295.6	34520.3	12761.3	32237.7	35119.8	21942	27147.6	27109.9	28739.2	18068.5	36076.6	41374.2	44695.7	31577.4	47145.1	57487.3	47816.6	21639.2	49296	24078	34836.8	36012.8	66302.5	39846.5	24577.7	47761.5	53339.7	28101.5	29054.7	30463.5	34252.1	24580	35201.7	25938.8	17720.1	39308.4	37536.8	27809.1	19734.6	30181.7	22357.8	24173.8	55028.9	20025.4	58318.7
Q86U17	SERPINA11	Serpin A11	31842.6	69896	27094.5	63863.7	38845.4	39849.3	32414.5	41069.9	49514.7	28861.5	47964.7	23056.5	39628.1	46538.8	28649.8	11323.7	54285.6	23616.4	53507.3	47449.2	65876.7	45075.3	63730.1	71781.4	29927.6	37716.3	10996.2	46235.7	57858.7	38920.2	30929.3	46317.3	68103.5	52906.8	26814.8	61663.2	10644.4	13397.3	65732.9	41269.8	70422.2	19050.9	44908.1	52915.7	38434.4	36783.9	34650.3
Q86UD1	OAF	Out at first protein homolog	124624	182307	81391.3	216101	116894	135793	170514	163819	174205	166665	164947	75399.4	185783	168885	232263	158385	216524	117725	189499	134798	227061	138540	250133	269619	196897	223249	124296	211480	265145	148799	127033	150695	67037.4	111204	105065	163158	95846.9	139196	154604	141494	163340	96617.3	66929.4	141618	88355.1	146449	222108
Q86UX7	FERMT3	Fermitin family homolog 3	186542	385818	228766	529111	275408	415747	373920	399098	378550	268462	21171.4	78020.1	106888	46719.8	60614.9	95838.3	201434	93103	129766	83422.4	140717	101229	36539.8	58994.1	120636	23065.7	111708	61362.5	63320.4	127491	141452	166291	117401	100318	165312	136880	318676	619623	151206	116351	599835	174853	238009	126850	101562	195457	258371
Q86YW5	TREML1	Trem-like transcript 1 protein	1.57855e+06	3.19388e+06	472199	2.86802e+06	413195	2.14335e+06	1.81634e+06	1.82339e+06	2.41762e+06	1.46861e+06	1.18703e+06	784113	938214	746974	1.01303e+06	602912	1.29838e+06	468370	639846	483766	1.1332e+06	488893	1.07571e+06	1.40718e+06	1.20229e+06	1.32705e+06	475915	1.09593e+06	1.38069e+06	1.05754e+06	1.82442e+06	1.38473e+06	1.18094e+06	917735	1.16611e+06	990683	1.72687e+06	1.77835e+06	1.8279e+06	1.71493e+06	2.87131e+06	1.41833e+06	1.60338e+06	1.2681e+06	860419	1.01787e+06	2.14996e+06
Q8NBJ4	GOLM1	Golgi membrane protein 1	69641	41272.1	59639.2	46650.9	57772.6	90039.2	83933.1	79062.9	44675	63968.8	79491.5	108824	109971	121330	91091	107876	51336.5	186106	92192	123454	84814.2	106089	55062.9	71951.5	93372.6	52139.3	105937	82661.1	73384.8	79493.2	82166.2	126293	123676	78477.5	68648.5	85309.8	110186	71819.4	68130.9	67331.6	73755.4	56295.5	64286.4	56752.3	109390	64403.5	61481.8
Q8NBP7	PCSK9	Proprotein convertase subtilisin/kexin type 9	189192	181179	45878.3	175915	72548.3	194816	189215	215285	180240	70171.4	228867	164656	218275	219861	203480	237628	257791	102504	140254	118555	180529	242137	262487	208243	150220	153896	104275	184312	306294	115527	392164	215800	282524	195464	203785	195075	203385	141538	292942	104989	308026	219692	160377	126674	260940	63654.8	108281
Q8NEP3	DNAAF1	Dynein axonemal assembly factor 1	1.18946e+07	2.67816e+06	4.16769e+07	5.75201e+06	5.64239e+07	5.55735e+06	7.89519e+06	5.92403e+06	5.40035e+06	8.72459e+06	7.53792e+06	1.52828e+07	4.69348e+06	1.0476e+07	5.35313e+06	5.35323e+06	2.94193e+06	1.8556e+07	4.82488e+06	8.07191e+06	5.18189e+06	1.39001e+07	6.79965e+06	3.69858e+06	8.59961e+06	2.72667e+06	1.30009e+07	4.32492e+06	2.52217e+06	3.73784e+06	1.60916e+07	1.77673e+07	2.75679e+07	1.27198e+07	1.7312e+07	1.19472e+07	8.83201e+06	1.76238e+07	8.11717e+06	3.07626e+06	5.17643e+06	4.76235e+06	8.19028e+06	8.81345e+06	7.75632e+06	6.90545e+06	4.4355e+06
Q8NHQ9	DDX55	ATP-dependent RNA helicase DDX55	174826	46139.9	329075	93516.8	416817	117919	139519	138010	74394.2	178760	76431.2	184209	69875	170017	81633.6	114049	92718.9	271052	130282	215617	265343	220085	63502.5	62051.3	440502	106832	263289	121547	152291	102419	158781	192658	218708	229193	135218	97877	126307	143957	194616	127404	39497.5	70983.4	89412.7	87240.2	181991	268810	168552
Q8WVN6	SECTM1	Secreted and transmembrane protein 1	79146.4	142295	46443.4	126877	40003.4	123754	95734.6	111150	169844	80574.3	226974	66312.2	227882	183969	112696	209967	221530	84738.8	174720	140178	127920	80109.9	162560	153998	160221	202798	60107.1	174991	195241	128664	96765.1	258000	85031	41737.2	62759.5	152478	101035	174699	176021	79130.5	241421	131779	101438	122474	242237	62080.1	132318
Q8WZ75	ROBO4	Roundabout homolog 4	53614	80397.6	44091.5	83401.4	25403.1	76072.2	56452.6	71617.2	58524.7	53270.6	109569	54877.7	73266.2	99095.2	165262	87161.8	104994	36722.8	87927	63691.8	120668	68320.6	89839.1	127198	59065.3	143412	78944.7	76675.5	103599	69315.8	66731.6	47225.1	150085	48688.3	46813.3	74441.2	90166.2	134969	95760.4	126567	103981	50293.8	44894.4	74226	100606	84716.1	68198.7
Q02985	CFHR4	Complement factor H-related protein 4	1.23077e+06	1.36873e+06	1.15808e+06	2.38719e+06	671284	1.31542e+06	1.71885e+06	1.87163e+06	1.69337e+06	1.68007e+06	2.00522e+06	1.58787e+06	1.82615e+06	1.57767e+06	2.41095e+06	2.13468e+06	2.91284e+06	1.00668e+06	2.68967e+06	1.32036e+06	2.20397e+06	1.38982e+06	2.33222e+06	1.78812e+06	1.12002e+06	2.24337e+06	844523	1.97048e+06	1.44469e+06	950213	1.06141e+06	1.85176e+06	2.20123e+06	862871	1.12868e+06	3.03582e+06	1.215e+06	1.43804e+06	1.83298e+06	1.38811e+06	1.51928e+06	2.02938e+06	1.19875e+06	3.09308e+06	846522	609616	1.13103e+06
Q92820	GGH	Gamma-glutamyl hydrolase	71595.3	59931.1	66717.3	118135	82323.7	77510.9	72554.7	79205.8	82384	112753	65288.1	67282.7	64880.6	130463	98889.4	59327.8	43029.7	56000.6	51333.1	102547	84404.5	45703	47052.6	46875.5	41073.8	48881	60117.1	39625.4	29824.6	31475.7	46839.2	59324.1	86182.7	67838	73090.8	77290.6	30277.8	33884.5	63225.1	63204.2	46307	95207.8	31217.2	88647.5	27983.2	91530.5	75685.5
Q92945	FUBP1	Far upstream element-binding protein 2	905287	1.30451e+06	419171	2.32662e+06	1.00712e+06	722292	1.01333e+06	676875	1.48972e+06	705974	1.77969e+06	1.06352e+06	1.41728e+06	1.57358e+06	1.18244e+06	788438	1.86012e+06	394703	1.04765e+06	705384	1.93011e+06	880260	557374	1.64961e+06	819488	733993	329477	1.19533e+06	1.09135e+06	478286	1.42381e+06	632499	1.1379e+06	1.13242e+06	704305	970933	1.45797e+06	1.254e+06	1.54541e+06	1.93439e+06	974157	1.36565e+06	1.1726e+06	1.28319e+06	887210	1.10173e+06	265113
Q92954	PRG4	Proteoglycan 4	1.26054e+06	720875	870947	707781	1.00535e+06	1.17165e+06	1.2362e+06	1.11401e+06	883375	1.08027e+06	751356	709671	873030	645697	1.27503e+06	605072	648048	926688	1.50386e+06	935206	1.34992e+06	1.12511e+06	638625	597541	1.23392e+06	607735	1.41992e+06	1.29873e+06	3.21279e+06	1.5787e+06	1.27456e+06	1.36069e+06	352516	586254	851448	591757	1.0437e+06	680805	1.49992e+06	669408	1.32075e+06	589933	599198	511639	825942	408171	2.23383e+06
Q969E1	LEAP2	Liver-expressed antimicrobial peptide 2	76557.7	236469	57731.4	179909	68438.5	103147	115271	84677	151865	102493	136870	43661.2	190696	181694	94695.8	134253	111653	57416.5	106171	167442	175108	66028.7	109365	99709.9	108406	144191	28530.8	238460	100697	108110	80989.8	46380.2	67714.2	36499.9	93194.6	74121.9	100617	102976	77853.4	72764.4	52265.6	92754.7	48266.1	65427.7	221262	51179.2	157732
Q96AP7	ESAM	Endothelial cell-selective adhesion molecule	33985.4	61275.2	40642.3	44367.2	24066.5	40492	38691.6	29345.4	41402.4	32197.7	83569.7	34889.1	46604.2	40154.8	38763.1	42078.3	51152.9	11429.5	17095.5	20950.5	32145	40860.5	28790.9	45934.3	22718	39613.2	36778.7	42523.4	40578.8	33107.4	34337.9	43199.3	56342.8	25323.5	27191.9	16850.5	34108.7	40357.9	60039	36602.1	64752.5	27335	26135.5	20023.2	61870.1	49341.8	33451.6
Q96IY4	CPB2	Carboxypeptidase B2	1.2595e+06	1.94657e+06	853188	1.76342e+06	714405	1.10994e+06	1.15684e+06	1.2453e+06	1.06674e+06	883361	1.48788e+06	1.03101e+06	1.24875e+06	1.53939e+06	1.49393e+06	1.12582e+06	1.62628e+06	675494	881576	849312	2.10056e+06	1.21543e+06	1.99196e+06	1.66384e+06	1.02687e+06	1.42805e+06	766023	1.33274e+06	1.07186e+06	774784	1.11475e+06	1.20382e+06	1.08458e+06	1.07712e+06	1.00697e+06	873907	733552	1.31338e+06	1.43935e+06	873990	1.1871e+06	1.36396e+06	906646	1.19771e+06	726596	847004	785664
Q96KN2	CNDP1	Beta-Ala-His dipeptidase	618128	622392	527094	760215	460211	657476	589331	654212	485663	528317	458726	590627	508016	691431	846884	441545	800878	328515	422639	485579	743104	558556	646298	548756	461599	550371	356149	571095	386771	314723	806186	860042	491036	201320	485952	446381	553890	380208	619805	598917	437877	492270	435272	372462	649328	595304	348316
Q96NZ9	PRAP1	Proline-rich acidic protein 1	72440.6	147487	55893.6	193488	23362	62628.2	101432	104348	103401	58413.3	104874	60009.3	177602	133363	143531	156683	223481	39547.1	57319.3	69172.9	102246	41112.7	144674	185171	75845.6	145492	46004.2	122306	131083	118092	39242.9	59216.3	51182	38430.4	82893.8	51919.4	64249	43740.5	126544	69097.4	65914.9	54440.3	86044.3	66018.4	112092	20265.2	190704
Q96PD5	PGLYRP2	N-acetylmuramoyl-L-alanine amidase	342652	501610	308591	533481	230474	357180	338536	372698	321171	375183	383126	296187	377732	380003	581262	299523	486424	182066	335256	219687	664287	416840	611980	659091	408519	428181	308140	463962	441716	326910	321978	296693	427236	362459	238605	552643	439560	444690	653927	544884	206512	419768	440537	411381	310741	305380	508876
Q96S96	PEBP4	Phosphatidylethanolamine-binding protein 4	75589.4	185385	89180.4	111717	44478.5	62333.7	62468.3	61475.6	87810	110883	128834	32024.1	84888.6	171374	55897.6	69495.5	84174.5	34503.5	55838.9	46462.1	65226.4	53291.7	94221.1	136127	44052.3	62626.5	37590.3	88220.7	114790	100519	57123.1	76467.8	48673.7	49393	68688.6	32421.6	93462.9	77045.1	50734.8	48364.8	137296	35299.4	42942.3	34839	60514.5	65461.7	169109
Q99784	OLFM1	Noelin	32437.9	37005.7	28911.1	28889.1	22981.5	14229	27028.1	29540.2	53617.5	74180.3	35467.4	32935.2	40286.6	17848.9	26492.2	50886.6	51297.6	24272	41008.8	44623.8	42388.6	30150.1	30124.8	12849.7	44125.9	54726.9	40352.4	87881.3	47697.4	33827.1	34447.4	39989	40282.8	40986.4	38009.1	46808.2	39946.8	46739.3	70509.4	81711.5	24332.7	59769.9	27967	33423	31526.3	59402.5	29767.5
Q99969	RARRES2	Retinoic acid receptor responder protein 2	261454	942808	418412	646164	324700	438933	555882	614401	475736	405169	685767	459477	597828	679894	527975	620233	704672	282551	245845	251214	493681	389663	884442	960003	418629	526045	279303	569121	386383	305498	371511	482246	391486	345497	408313	418926	219711	313315	477279	339247	447793	379851	269059	505026	305331	298763	1.36421e+06
Q9BQ51	PDCD1LG2	Programmed cell death 1 ligand 2	157459	123727	70542.6	105789	74551.3	136818	145391	96258.2	328253	132594	181885	78746	186740	155871	181197	155587	218606	121574	164048	146532	370314	168976	106760	175728	131225	152154	64359.9	151383	174455	130389	122531	152927	72992.2	184649	102213	145921	122303	209682	203855	111500	171357	107872	113301	149438	216279	142461	187973
A6NHL2	TUBA1C	Tubulin alpha-1C chain	302911	301459	246519	233893	98321.3	215452	217782	146625	202342	194034	132332	53348.1	171183	125379	274516	117604	831232	123844	79310.9	70497.7	187451	54883.5	199475	212686	403523	243749	181681	165822	83162.5	145063	232203	379072	288316	178271	269672	122598	298700	245855	73029.9	197720	220529	237569	511500	153553	136824	133655	137577
Q9BUN1	MENT	Protein MENT	452789	409351	281485	253087	216572	300155	193452	435268	148262	231979	114019	174644	162210	164013	410818	239197	283932	391223	322414	244756	331234	322044	229617	337445	492949	303493	349483	337619	331641	287003	256414	360687	357613	284869	284525	364507	478212	344370	418206	593092	338022	345812	296293	363010	424909	170132	169165
Q9BY67	CADM1	Cell adhesion molecule 1	119230	116716	74172.7	108707	50514.1	101797	111112	108092	107912	85106.9	232255	105392	94109.2	106069	149081	122137	156772	75184.3	164710	117506	164737	111130	113058	124213	40301.9	115528	87549.2	126932	194278	97331.3	125727	142559	157008	79847.5	98987	113540	160275	147712	193503	138623	163279	85819	91379.2	65617.7	195737	61478.8	120976
Q9H4A9	DPEP2	Dipeptidase 2	72587.1	124171	46893.1	85099.5	41032.6	81941.4	75973.2	103929	72605.1	97383.3	98603.9	71078	112163	76133.6	159083	89349	115073	72149.5	156136	92887.3	142115	77079.8	105143	111189	69259.4	150733	70313.6	102208	103776	109422	144491	124022	123629	130189	96679.9	116110	140780	110629	170215	130858	177769	59600.1	107668	105343	125806	78727.6	44257.8
Q9H4G4	GLIPR2	Golgi-associated plant pathogenesis-related protein 1	82326.1	157862	47781	192497	51089.8	86761.8	86230.7	132887	120142	154033	102329	63173.8	74536.2	61632.4	145462	141138	108996	47920.5	62437	61008.7	123338	92316.9	150068	165097	97560.1	115784	56124	117174	92135.2	109031	50072.2	99777.2	94414.3	55466.9	62998.7	108245	77925.9	58114.8	69005.6	100484	62334.2	90407.5	90047.8	104869	71962.8	117004	208530
Q9H8L6	MMRN2	Multimerin-2	168118	210320	105855	255178	70424.4	143123	162752	231948	143908	201931	194412	160713	187659	170078	232348	172837	204825	191219	173812	160781	286668	208152	226272	267605	181731	228503	189949	165725	304105	213168	191445	202012	217766	153643	121512	138120	179114	171020	195459	172116	137930	125174	135478	153051	120366	141400	229619
Q9HCU0	CD248	Endosialin	114974	170335	53105	128623	24522.1	75762.6	115527	91023.2	117423	84107.1	177237	96643.7	180520	125185	124861	102765	163127	58135	71686.3	68926.4	198851	127086	147836	135962	81820.4	201588	91153.1	158774	174769	111782	67876	131525	104741	102513	45119.3	113894	189556	49430	180366	144689	99549.3	108090	89394.6	124692	184007	59418.1	72359.9
Q9HDC9	APMAP	Adipocyte plasma membrane-associated protein	110383	198376	147744	246289	147766	115463	150136	175996	148702	153069	229338	154794	197215	172663	203867	112173	312364	89665.2	126632	126436	370534	145761	346681	322570	173594	315977	81562	205198	237669	181095	215721	222210	176413	162043	160024	187340	181438	162152	233330	180815	104539	95918.3	128191	161553	99345.7	82065.2	237531
Q9NPH3	IL1RAP	Interleukin-1 receptor accessory protein	117652	92610.4	130976	91915.4	337832	110281	83590.9	93467.8	65142.7	99908.2	73643.4	85768.7	84422.3	115037	73208.3	81481	63584.4	109050	94080.6	113668	104130	129539	115283	97121.3	125704	69906.7	163659	109521	89211.2	63443	54982.7	120869	98653.3	136839	62345	98521.1	40686.8	101435	112282	118076	64716.7	112807	104447	67402.7	143722	130410	157844
Q9NPY3	CD93	Complement component C1q receptor	609100	621161	321113	787182	201193	641215	604506	716622	626991	539362	964826	635560	842075	447045	918567	525007	759076	330319	859457	598934	787218	509986	576299	630701	704758	707531	508179	713833	791222	599248	585202	591617	705369	346226	327008	529335	846362	862014	758753	730520	1.09252e+06	561869	543112	607909	875123	267193	511519
Q9NQ38	SPINK5	Serine protease inhibitor Kazal-type 5	25670.1	76572.9	16581.5	54240.3	6789.07	36411.9	39360.9	40340.1	58594.2	20881.4	46345.2	18714	42766.8	34972	38428.3	52063.4	52899.9	16390.2	33393.4	32462.1	47913.5	13148.7	42679.7	42986.9	30809.8	86775.6	22173.4	48379.9	41071.8	24250.5	33090.2	29532.7	41138.4	15178.5	24808.7	31902.6	37848	43287.6	41937	41887.7	58736.8	32090.5	38216.2	29293.7	58351.6	11341.4	59565.8
Q9NQ79	CRTAC1	Cartilage acidic protein 1	311197	360507	214387	311016	158438	275907	323258	310035	217539	299815	433623	400813	363744	306853	474056	207107	432644	213747	403833	294872	618703	312350	392408	378206	299297	442456	242402	311189	468905	311588	369026	252708	245302	202565	192715	349918	418556	258736	501941	543062	254387	278334	213001	362716	196559	358354	286838
Q9NRR1	CYTL1	Cytokine-like protein 1	49961.7	154044	36976.6	130345	22653.7	19750.9	55614.2	35424.5	72922.5	58754.4	103188	45969.7	106618	67598.2	47465.9	55799.1	79950.5	31729.8	58309.8	83685.5	84420.2	48214.2	140587	50497.2	32875.2	123707	44778.5	67425.9	74706.5	50209.9	41458.2	49026.7	64512.4	43180.4	55356.2	57773.1	92486.6	68908.6	78207.7	64862.4	104646	51774.2	51781.9	53758	105226	11203.5	120314
Q9NY97	B3GNT2	N-acetyllactosaminide beta-1,3-N-acetylglucosaminyltransferase 2	66637.4	95950.1	46686.5	73179.3	26600.7	53357.8	60623.6	66891.2	65962.4	50923.7	63928.3	57132.2	90895.3	75130.6	109468	52509.4	94963.7	28618.8	96460.7	51908.5	91434.6	51965.1	87497.7	101195	62349.5	84452.4	55049.5	68468	90295	44629.5	55641.9	82666.4	24378.4	44411	20281.3	51465.9	50347.5	60999.2	72965	75588.4	30867.5	62911.2	48625.8	50009.7	69806.1	21986.9	115897
Q9NZP8	C1RL	Complement C1r subcomponent-like protein	1.31869e+06	1.6986e+06	942182	1.61412e+06	802844	1.11786e+06	1.29924e+06	1.14591e+06	1.12838e+06	961854	1.35465e+06	1.15291e+06	1.17954e+06	1.1343e+06	1.95366e+06	1.09753e+06	1.72483e+06	775172	1.16223e+06	847324	2.04606e+06	1.01912e+06	1.46515e+06	1.62215e+06	1.29174e+06	1.22046e+06	810357	1.38535e+06	1.19034e+06	980165	2.0379e+06	1.78079e+06	1.41038e+06	990753	1.02174e+06	1.29738e+06	1.56654e+06	963036	1.73557e+06	2.13484e+06	1.37952e+06	1.56131e+06	1.32813e+06	1.34564e+06	1.38739e+06	1.06269e+06	693693
Q9NZT1	CALML5	Calmodulin-like protein 5	38662.3	15826.2	114062	234989	29541	163737	62760.6	28842.6	12450.1	95203.1	100102	143161	69192.5	30502.9	19727.1	49267.7	52209.4	105115	43407.4	32600.7	243269	12266.3	242901	17800.3	227282	13506.7	12102.6	17198.3	225469	75292	66901.3	54479.2	37954.7	20592.5	185351	100009	48109.7	15648.8	101009	215028	64510.4	215810	417339	105717	79534	50289.1	57970.1
Q9UBI6	GNG12	Guanine nucleotide-binding protein G(I)/G(S)/G(O) subunit gamma-12	50399.6	61606.3	32319.1	43158.9	28704.7	52111.4	67928.2	23951.9	61365	38534.6	45531.3	44309.5	41339.6	57405	50907.5	48359.3	70492.9	29952.3	50435.4	45852.5	44791.7	27249.5	36413.9	18311.5	62742.1	33578.7	38065.8	56204.9	58753.8	44412	48522.8	56480.5	47686	35107.7	35868.1	41894.8	34667.9	27973.6	52850.4	57079.7	37541.1	42784.9	37209	39131.5	44913.4	37977.2	59203.6
Q9UBR2	CTSZ	Cathepsin Z	37191.8	80896.8	12924.9	67507.5	36343.1	45158.7	48399	71174.7	57321.1	11297.5	81265.7	39781.1	68810.5	59690.5	75669.1	30821.9	77451.8	12977	57816.1	47480.2	109073	55743.2	69767.3	82492.5	57068.4	57988.3	18691.7	48579.1	112167	10751.6	48762.4	60523.5	79838.6	56627.2	43289.5	66194.4	103889	60121.2	98407.6	114549	110102	61399.6	41016.6	57160.9	52144.3	46270	35986
Q9UBX5	FBLN5	Fibulin-5	58086.4	103753	81975.8	126616	68651.4	79955.5	79769.4	99439.7	100551	86712.6	122360	33936.2	92946.9	144314	110367	77978.4	136667	33978.2	90101.4	86894.4	111730	93061.1	132101	219360	116277	142773	46411.2	89108.4	64372.1	122440	78956.7	154136	91677.7	161946	92105.9	132083	134565	91505.9	119534	112194	129016	67453.2	80282.2	133144	189940	48839.4	172271
Q9UGM5	FETUB	Fetuin-B	2.50432e+06	2.56285e+06	2.2303e+06	2.86955e+06	1.78245e+06	2.41988e+06	3.50663e+06	3.31602e+06	3.45092e+06	2.74082e+06	1.86411e+06	1.48715e+06	2.50581e+06	3.2185e+06	4.36515e+06	2.96743e+06	4.42405e+06	2.09871e+06	2.98235e+06	2.6769e+06	3.32987e+06	2.63718e+06	2.95565e+06	3.76091e+06	2.93554e+06	3.08239e+06	1.53009e+06	3.59528e+06	3.59587e+06	2.67146e+06	3.11461e+06	3.97913e+06	3.02438e+06	2.57005e+06	1.61101e+06	2.3801e+06	1.30823e+06	2.23231e+06	3.29766e+06	2.75003e+06	2.02823e+06	2.02158e+06	1.33737e+06	2.38738e+06	2.15726e+06	2.24697e+06	3.28976e+06
Q9UHG3	PCYOX1	Prenylcysteine oxidase 1	152265	160951	196619	144585	171615	140888	107039	120296	102227	142029	157668	225465	172709	135436	223061	95309.9	143035	103048	122188	129354	166904	179301	158314	110799	130281	121137	162573	143706	132270	87708.9	128065	212675	119771	223696	209664	143013	125027	252535	172678	158885	159222	124070	93020.3	168508	129111	169328	82035.7
Q9UK55	SERPINA10	Protein Z-dependent protease inhibitor	1.05707e+06	994387	800118	1.37529e+06	883609	911218	1.00932e+06	1.22617e+06	879528	1.23677e+06	1.05528e+06	732027	738213	1.12784e+06	1.46301e+06	812447	1.5916e+06	786085	953630	784207	1.23449e+06	951071	1.53885e+06	1.29232e+06	1.15858e+06	1.04512e+06	832786	1.06486e+06	1.05513e+06	663458	1.26065e+06	961224	1.05629e+06	636676	1.09777e+06	963688	1.09107e+06	980142	2.00653e+06	1.18802e+06	781421	1.42006e+06	602164	884887	404086	733705	831706
Q9UNN8	PROCR	Endothelial protein C receptor	321230	485144	153571	320981	80734.1	362663	275214	307449	452300	299579	466288	154554	531284	291911	315942	247324	359274	277420	392299	325085	386680	348590	261797	501531	363094	541129	233637	431162	549498	324515	841862	226470	209855	470358	543266	263843	291486	197115	884356	305609	232262	180204	252108	322815	211005	233098	377882
Q9Y251	HPSE	Heparanase	141397	409109	46175	319256	78248.7	264411	212802	226373	332355	33116.7	91076.9	77198.8	89845.1	74011.9	70896.8	97298.5	90029.4	62811.3	91191.1	54677.9	117216	58444.8	122267	150382	120647	140915	103463	153179	198286	111248	237852	83937	120471	129199	138141	71027.4	166717	208623	100159	137914	312105	150523	114786	48968.9	238713	70801	148168
Q9Y274	ST3GAL6	Type 2 lactosamine alpha-2,3-sialyltransferase	221684	52765.1	588956	82808.3	538033	141746	91091.2	113201	119795	193053	110601	294013	97878.6	178921	151859	170618	70005.9	274434	104963	205062	110980	148881	99802.9	87304.4	132090	51286.9	272698	122664	61988.4	110165	326617	167187	204803	177948	148403	89357.6	106518	95526.7	139850	103028	106739	116156	46030.8	57106.4	154375	231016	127054
Q9Y287	ITM2B	Integral membrane protein 2B	83495.6	67548.4	24843.2	81652.5	37959.8	86593.1	69427.1	67768.9	96717.4	83628	107725	57130.5	201526	90517.3	101851	75004.5	149955	74228.9	90597.3	66422.2	90292.1	60276.1	79948.2	126521	82400.7	107913	68622	112049	117940	68045.2	107114	99002	139556	81774.6	62409.5	75334.9	131617	87673.6	180484	106954	168864	90211.4	76004.5	108680	96731.2	35463.2	32297.4
Q9Y490	TLN1	Talin-1	76603.4	120042	89529.2	189564	87170	126775	84501.8	66474.3	114142	59127.2	29082.5	26972.3	16845.1	31532.3	34253.6	65858.5	85410.8	8929.72	77913.9	63733.8	30993.2	21211.2	58301.4	55936.8	95559.1	109460	26607.9	103606	102788	76276.2	63181.3	140525	54728.9	30686.3	78222.8	65390.7	105969	151378	66988.2	49537.7	174143	62788.1	83019.5	60701	46036.3	87508.3	130589
Q9Y5C1	ANGPTL3	Angiopoietin-related protein 3	34662.1	57160.2	25900.6	57340.5	22121.8	18677.5	24271.2	27955.6	20997.5	11354.4	72636.3	27752.9	38953.1	36065.6	56391.9	33193.6	30364.5	15622.6	18404.2	16252	78393.4	46890.1	63986.1	56558	50934.4	35330	20601.7	34270.1	29333.2	25236.1	33526.9	8690.62	23516.9	16897.4	14275.2	32378.9	18238.5	31434.7	33172.2	17977.6	25562.4	27199.8	52683.2	36627.8	41164.7	35066.7	40213.6
Q9Y5Y7	LYVE1	Lymphatic vessel endothelial hyaluronic acid receptor 1	320857	349658	166299	234154	141600	383813	319712	305941	327131	296624	419304	344097	498543	509230	353397	425570	396564	698202	578891	242282	421799	398361	328633	283387	182126	356933	293982	382067	668728	460867	516474	364270	292943	428380	213123	398784	416125	364521	547039	598410	259791	372381	300223	358767	554733	258734	384387
Q9Y6R7	FCGBP	IgGFc-binding protein	36943.7	14053.8	79639.3	17895.2	56588.8	26644.1	24348.2	25492.1	29177.4	70107.2	30670.8	48024.1	63022.4	63962.9	58802.2	28181	57380	59543.2	46658.8	53498.2	40734.9	67077.8	17636	59250.7	44693.9	28189	77210.9	40144.1	17597.7	55210.8	39802	40769.1	55467.2	43981.8	23981.5	42022.2	59665.1	42740	58890	50066	13987.4	34273.6	53378.7	41852.3	51043.1	50944.6	51965.8
[truncated: 35 more columns]
