# Supplementary material for: Quantitative proteomic analysis reveals potential serum diagnostic markers for colorectal adenoma
Source: Front Mol Biosci. 2025 Nov 24;12:1628587. doi: 10.3389/fmolb.2025.1628587 (PMC12682900; doi:10.3389/fmolb.2025.1628587)
Supplement: Supplementary file 5 [file Table1.xlsx]

## Sheet: Cohort 1
Cohort 1
	Healthy (H) (n=33)	Inflammatory colorectal polyps (A) (n=45)	Colorectal adenomas (B) (n=60)
Sex-no. (%)
Male	13 (39.4)	23 (51.1)	45 (75.0)
Female	20 (60.6)	22 (48.9)	15 (25.0)
Age (%)
< 60 yr	13 (39.4)	19 (42.2)	17 (28.3)
≥ 60 yr	20 (60.6)	26 (57.8)	43 (71.7)
Number of polyp (%)
< 4		41 (91.1)	48 (80.0)
≥ 4		4 (8.9)	12 (20.0)

## Sheet: Cohort 2
Cohort 2
	Healthy (H) (n=15)	Inflammatory colorectal polyps (A) (n=15)	Colorectal adenomas (B) (n=12)
Sex-no. (%)
Male	7 (46.7)	6 (40.0)	9 (75.0)
Female	8 (53.3)	9 (60.0)	3 (25.0)
Age (%)
< 60 yr	7 (46.7)	2 (13.3)	4 (33.3)
≥ 60 yr	8 (53.3)	13 (86.7)	8 (66.7)
Number of polyp (%)
< 4		14 (93.3)	9 (75)
≥ 4		1 (6.7)	3 (25)
