# Supplementary material for: Quantitative proteomic analysis reveals potential serum diagnostic markers for colorectal adenoma
Source: Front Mol Biosci. 2025 Nov 24;12:1628587. doi: 10.3389/fmolb.2025.1628587 (PMC12682900; doi:10.3389/fmolb.2025.1628587)
Supplement: Supplementary file 6 [file Table5.xlsx]

## Sheet: Sheet1
Table S5. Study design and patients related to Figure 5.
	Inflammatory colorectal polyps (A) (n=38)	Colorectal adenomas (B) (n=45)
Sex-no. (%)
Male	20 (52.6)	33 (73.3)
Female	18 (47.4)	12 (26.7)
Age
< 60 yr	25 (65.8)	21 (46.7)
≥ 60 yr	13 (34.2)	24 (53.3)
Number of polyp
1~4	28 (73.7)	27 (60.0)
5~8	7 (18.4)	10 (22.2)
> 8	3 (7.9)	8 (17.8)
Size of polyp
< 0.5 (diameter, cm)	23 (60.5)	14 (31.1)
≥ 0.5 (diameter, cm)	15 (39.5)	31 (68.9)
